# Supplementary material for: System level characterization of small molecule drugs and their affected long noncoding RNAs
Source: Aging (Albany NY). 2019 Dec 18;11(24):12428–51. doi: 10.18632/aging.102581 (PMC6949102; doi:10.18632/aging.102581)
Supplement: Supplementary Dataset 3 [file aging-11-102581-s007..txt]

drug1	drug2	w
1,4-chrysenequinone	(+)-chelidonine	1
1,4-chrysenequinone	0175029-0000	2
1,4-chrysenequinone	0179445-0000	1
1,4-chrysenequinone	0225151-0000	1
1,4-chrysenequinone	30-delta prostaglandin J2	1
1,4-chrysenequinone	CP-863187	1
1,4-chrysenequinone	GW-8510	3
1,4-chrysenequinone	H-7	2
1,4-chrysenequinone	MS-275	1
1,4-chrysenequinone	PF-00562151-00	1
1,4-chrysenequinone	SR-95531	1
1,4-chrysenequinone	ajmaline	1
1,4-chrysenequinone	alexidine	1
1,4-chrysenequinone	alsterpaullone	2
1,4-chrysenequinone	amprolium	1
1,4-chrysenequinone	anisomycin	2
1,4-chrysenequinone	atovaquone	1
1,4-chrysenequinone	azacitidine	1
1,4-chrysenequinone	azacyclonol	1
1,4-chrysenequinone	benperidol	1
1,4-chrysenequinone	calcium pantothenate	1
1,4-chrysenequinone	camptothecin	3
1,4-chrysenequinone	canavanine	1
1,4-chrysenequinone	carcinine	1
1,4-chrysenequinone	cephaeline	2
1,4-chrysenequinone	chlorhexidine	1
1,4-chrysenequinone	chlorprothixene	2
1,4-chrysenequinone	chlorzoxazone	2
1,4-chrysenequinone	clindamycin	1
1,4-chrysenequinone	clomipramine	1
1,4-chrysenequinone	clotrimazole	1
1,4-chrysenequinone	colistin	1
1,4-chrysenequinone	corynanthine	1
1,4-chrysenequinone	cyproheptadine	1
1,4-chrysenequinone	danazol	1
1,4-chrysenequinone	daunorubicin	2
1,4-chrysenequinone	dirithromycin	1
1,4-chrysenequinone	doxorubicin	3
1,4-chrysenequinone	doxylamine	1
1,4-chrysenequinone	ellipticine	2
1,4-chrysenequinone	emetine	1
1,4-chrysenequinone	epivincamine	1
1,4-chrysenequinone	fosfosal	1
1,4-chrysenequinone	galantamine	1
1,4-chrysenequinone	glibenclamide	1
1,4-chrysenequinone	hydroxyachillin	1
1,4-chrysenequinone	idoxuridine	1
1,4-chrysenequinone	irinotecan	1
1,4-chrysenequinone	isoxsuprine	1
1,4-chrysenequinone	letrozole	1
1,4-chrysenequinone	lobeline	1
1,4-chrysenequinone	lomustine	1
1,4-chrysenequinone	mebhydrolin	1
1,4-chrysenequinone	menadione	1
1,4-chrysenequinone	meptazinol	1
1,4-chrysenequinone	mitoxantrone	2
1,4-chrysenequinone	molindone	1
1,4-chrysenequinone	naftopidil	1
1,4-chrysenequinone	parthenolide	1
1,4-chrysenequinone	phenoxybenzamine	1
1,4-chrysenequinone	piperlongumine	1
1,4-chrysenequinone	prenylamine	1
1,4-chrysenequinone	probenecid	1
1,4-chrysenequinone	salsolidin	1
1,4-chrysenequinone	sanguinarine	1
1,4-chrysenequinone	scoulerine	1
1,4-chrysenequinone	staurosporine	2
1,4-chrysenequinone	sulfathiazole	1
1,4-chrysenequinone	sulpiride	1
1,4-chrysenequinone	tanespimycin	1
1,4-chrysenequinone	thapsigargin	1
1,4-chrysenequinone	theophylline	1
1,4-chrysenequinone	thioridazine	1
1,4-chrysenequinone	thiostrepton	1
1,4-chrysenequinone	trichlormethiazide	1
1,4-chrysenequinone	trichostatin A	2
1,4-chrysenequinone	trifluoperazine	1
1,4-chrysenequinone	trimethylcolchicinic acid	1
1,4-chrysenequinone	zardaverine	1
1,5-isoquinolinediol	(+/-)-catechin	1
1,5-isoquinolinediol	(-)-isoprenaline	1
1,5-isoquinolinediol	25-delta prostaglandin J2	1
1,5-isoquinolinediol	GW-8510	1
1,5-isoquinolinediol	acepromazine	1
1,5-isoquinolinediol	aconitine	1
1,5-isoquinolinediol	alpha-estradiol	1
1,5-isoquinolinediol	aminoglutethimide	1
1,5-isoquinolinediol	ampyrone	1
1,5-isoquinolinediol	arcaine	1
1,5-isoquinolinediol	azacyclonol	1
1,5-isoquinolinediol	aztreonam	1
1,5-isoquinolinediol	baclofen	1
1,5-isoquinolinediol	benzylpenicillin	1
1,5-isoquinolinediol	betazole	1
1,5-isoquinolinediol	betulinic acid	1
1,5-isoquinolinediol	bromocriptine	1
1,5-isoquinolinediol	bufexamac	1
1,5-isoquinolinediol	bumetanide	1
1,5-isoquinolinediol	carbachol	1
1,5-isoquinolinediol	clindamycin	1
1,5-isoquinolinediol	clomifene	1
1,5-isoquinolinediol	clonidine	1
1,5-isoquinolinediol	co-dergocrine mesilate	1
1,5-isoquinolinediol	danazol	1
1,5-isoquinolinediol	difenidol	1
1,5-isoquinolinediol	diltiazem	1
1,5-isoquinolinediol	diprophylline	1
1,5-isoquinolinediol	dipyridamole	1
1,5-isoquinolinediol	dizocilpine	1
1,5-isoquinolinediol	doxepin	1
1,5-isoquinolinediol	econazole	1
1,5-isoquinolinediol	epivincamine	1
1,5-isoquinolinediol	fipexide	1
1,5-isoquinolinediol	fludrocortisone	1
1,5-isoquinolinediol	flunarizine	1
1,5-isoquinolinediol	fulvestrant	1
1,5-isoquinolinediol	gefitinib	1
1,5-isoquinolinediol	geldanamycin	1
1,5-isoquinolinediol	glibenclamide	1
1,5-isoquinolinediol	guaifenesin	1
1,5-isoquinolinediol	heliotrine	1
1,5-isoquinolinediol	iloprost	1
1,5-isoquinolinediol	indometacin	1
1,5-isoquinolinediol	indoprofen	1
1,5-isoquinolinediol	irinotecan	1
1,5-isoquinolinediol	isoconazole	1
1,5-isoquinolinediol	isocorydine	1
1,5-isoquinolinediol	kinetin	1
1,5-isoquinolinediol	latamoxef	1
1,5-isoquinolinediol	lobeline	1
1,5-isoquinolinediol	loxapine	1
1,5-isoquinolinediol	meclofenoxate	1
1,5-isoquinolinediol	medrysone	1
1,5-isoquinolinediol	mefexamide	1
1,5-isoquinolinediol	mepacrine	1
1,5-isoquinolinediol	mephenesin	1
1,5-isoquinolinediol	methotrexate	1
1,5-isoquinolinediol	metoprolol	1
1,5-isoquinolinediol	nimesulide	1
1,5-isoquinolinediol	novobiocin	1
1,5-isoquinolinediol	paracetamol	1
1,5-isoquinolinediol	pentoxyverine	1
1,5-isoquinolinediol	physostigmine	1
1,5-isoquinolinediol	practolol	1
1,5-isoquinolinediol	proglumide	1
1,5-isoquinolinediol	quipazine	1
1,5-isoquinolinediol	staurosporine	1
1,5-isoquinolinediol	sulindac	1
1,5-isoquinolinediol	sulindac sulfide	1
1,5-isoquinolinediol	syrosingopine	1
1,5-isoquinolinediol	tacrolimus	1
1,5-isoquinolinediol	tanespimycin	1
1,5-isoquinolinediol	triamterene	1
1,5-isoquinolinediol	zardaverine	1
11-deoxy-16,16-dimethylprostaglandin E2	2,6-dimethylpiperidine	1
11-deoxy-16,16-dimethylprostaglandin E2	(+)-chelidonine	1
11-deoxy-16,16-dimethylprostaglandin E2	(-)-atenolol	1
11-deoxy-16,16-dimethylprostaglandin E2	0173570-0000	1
11-deoxy-16,16-dimethylprostaglandin E2	0175029-0000	1
11-deoxy-16,16-dimethylprostaglandin E2	0198306-0000	1
11-deoxy-16,16-dimethylprostaglandin E2	0316684-0000	1
11-deoxy-16,16-dimethylprostaglandin E2	16-delta prostaglandin J2	1
11-deoxy-16,16-dimethylprostaglandin E2	3-hydroxy-DL-kynurenine	1
11-deoxy-16,16-dimethylprostaglandin E2	3-nitropropionic acid	1
11-deoxy-16,16-dimethylprostaglandin E2	5155877	1
11-deoxy-16,16-dimethylprostaglandin E2	5707885	1
11-deoxy-16,16-dimethylprostaglandin E2	8-azaguanine	1
11-deoxy-16,16-dimethylprostaglandin E2	AG-012559	1
11-deoxy-16,16-dimethylprostaglandin E2	AG-013608	1
11-deoxy-16,16-dimethylprostaglandin E2	AH-23848	1
11-deoxy-16,16-dimethylprostaglandin E2	BCB000040	1
11-deoxy-16,16-dimethylprostaglandin E2	CP-319743	1
11-deoxy-16,16-dimethylprostaglandin E2	CP-645525-01	1
11-deoxy-16,16-dimethylprostaglandin E2	F0447-0125	1
11-deoxy-16,16-dimethylprostaglandin E2	H-7	1
11-deoxy-16,16-dimethylprostaglandin E2	IC-86621	1
11-deoxy-16,16-dimethylprostaglandin E2	LY-294002	1
11-deoxy-16,16-dimethylprostaglandin E2	MS-275	1
11-deoxy-16,16-dimethylprostaglandin E2	N-acetyl-L-aspartic acid	1
11-deoxy-16,16-dimethylprostaglandin E2	N-acetyl-L-leucine	1
11-deoxy-16,16-dimethylprostaglandin E2	N-acetylmuramic acid	1
11-deoxy-16,16-dimethylprostaglandin E2	PF-00539758-00	1
11-deoxy-16,16-dimethylprostaglandin E2	PF-00562151-00	1
11-deoxy-16,16-dimethylprostaglandin E2	PHA-00767505E	1
11-deoxy-16,16-dimethylprostaglandin E2	PNU-0251126	2
11-deoxy-16,16-dimethylprostaglandin E2	Prestwick-1083	1
11-deoxy-16,16-dimethylprostaglandin E2	Prestwick-1100	1
11-deoxy-16,16-dimethylprostaglandin E2	Prestwick-664	1
11-deoxy-16,16-dimethylprostaglandin E2	Prestwick-665	1
11-deoxy-16,16-dimethylprostaglandin E2	Prestwick-857	1
11-deoxy-16,16-dimethylprostaglandin E2	Prestwick-860	1
11-deoxy-16,16-dimethylprostaglandin E2	SB-203580	1
11-deoxy-16,16-dimethylprostaglandin E2	SR-95639A	1
11-deoxy-16,16-dimethylprostaglandin E2	STOCK1N-35874	1
11-deoxy-16,16-dimethylprostaglandin E2	aceclofenac	1
11-deoxy-16,16-dimethylprostaglandin E2	acenocoumarol	1
11-deoxy-16,16-dimethylprostaglandin E2	acepromazine	1
11-deoxy-16,16-dimethylprostaglandin E2	acetohexamide	1
11-deoxy-16,16-dimethylprostaglandin E2	acetylsalicylic acid	2
11-deoxy-16,16-dimethylprostaglandin E2	adiphenine	1
11-deoxy-16,16-dimethylprostaglandin E2	adipiodone	1
11-deoxy-16,16-dimethylprostaglandin E2	albendazole	1
11-deoxy-16,16-dimethylprostaglandin E2	alexidine	1
11-deoxy-16,16-dimethylprostaglandin E2	alfuzosin	1
11-deoxy-16,16-dimethylprostaglandin E2	alpha-estradiol	2
11-deoxy-16,16-dimethylprostaglandin E2	alsterpaullone	1
11-deoxy-16,16-dimethylprostaglandin E2	altretamine	1
11-deoxy-16,16-dimethylprostaglandin E2	alvespimycin	2
11-deoxy-16,16-dimethylprostaglandin E2	amiloride	1
11-deoxy-16,16-dimethylprostaglandin E2	amoxicillin	1
11-deoxy-16,16-dimethylprostaglandin E2	ampicillin	1
11-deoxy-16,16-dimethylprostaglandin E2	amrinone	1
11-deoxy-16,16-dimethylprostaglandin E2	antimycin A	1
11-deoxy-16,16-dimethylprostaglandin E2	apigenin	1
11-deoxy-16,16-dimethylprostaglandin E2	apomorphine	1
11-deoxy-16,16-dimethylprostaglandin E2	articaine	1
11-deoxy-16,16-dimethylprostaglandin E2	astemizole	1
11-deoxy-16,16-dimethylprostaglandin E2	atovaquone	1
11-deoxy-16,16-dimethylprostaglandin E2	atractyloside	2
11-deoxy-16,16-dimethylprostaglandin E2	atracurium besilate	1
11-deoxy-16,16-dimethylprostaglandin E2	atropine oxide	1
11-deoxy-16,16-dimethylprostaglandin E2	azlocillin	1
11-deoxy-16,16-dimethylprostaglandin E2	benfluorex	1
11-deoxy-16,16-dimethylprostaglandin E2	benzamil	1
11-deoxy-16,16-dimethylprostaglandin E2	benzathine benzylpenicillin	1
11-deoxy-16,16-dimethylprostaglandin E2	benzthiazide	1
11-deoxy-16,16-dimethylprostaglandin E2	bergenin	1
11-deoxy-16,16-dimethylprostaglandin E2	beta-escin	1
11-deoxy-16,16-dimethylprostaglandin E2	betamethasone	1
11-deoxy-16,16-dimethylprostaglandin E2	betaxolol	1
11-deoxy-16,16-dimethylprostaglandin E2	betonicine	1
11-deoxy-16,16-dimethylprostaglandin E2	brompheniramine	1
11-deoxy-16,16-dimethylprostaglandin E2	budesonide	1
11-deoxy-16,16-dimethylprostaglandin E2	bufexamac	1
11-deoxy-16,16-dimethylprostaglandin E2	buflomedil	1
11-deoxy-16,16-dimethylprostaglandin E2	bumetanide	1
11-deoxy-16,16-dimethylprostaglandin E2	bupivacaine	1
11-deoxy-16,16-dimethylprostaglandin E2	bupropion	1
11-deoxy-16,16-dimethylprostaglandin E2	buspirone	1
11-deoxy-16,16-dimethylprostaglandin E2	butacaine	1
11-deoxy-16,16-dimethylprostaglandin E2	butamben	1
11-deoxy-16,16-dimethylprostaglandin E2	butoconazole	1
11-deoxy-16,16-dimethylprostaglandin E2	caffeic acid	1
11-deoxy-16,16-dimethylprostaglandin E2	camptothecin	1
11-deoxy-16,16-dimethylprostaglandin E2	canadine	1
11-deoxy-16,16-dimethylprostaglandin E2	canrenoic acid	1
11-deoxy-16,16-dimethylprostaglandin E2	captopril	1
11-deoxy-16,16-dimethylprostaglandin E2	carbamazepine	1
11-deoxy-16,16-dimethylprostaglandin E2	carbarsone	1
11-deoxy-16,16-dimethylprostaglandin E2	carmustine	1
11-deoxy-16,16-dimethylprostaglandin E2	cefalotin	1
11-deoxy-16,16-dimethylprostaglandin E2	cefamandole	1
11-deoxy-16,16-dimethylprostaglandin E2	cefazolin	1
11-deoxy-16,16-dimethylprostaglandin E2	cefoperazone	1
11-deoxy-16,16-dimethylprostaglandin E2	ceforanide	1
11-deoxy-16,16-dimethylprostaglandin E2	cefotetan	1
11-deoxy-16,16-dimethylprostaglandin E2	cefotiam	1
11-deoxy-16,16-dimethylprostaglandin E2	cefsulodin	1
11-deoxy-16,16-dimethylprostaglandin E2	cefuroxime	1
11-deoxy-16,16-dimethylprostaglandin E2	cephaeline	1
11-deoxy-16,16-dimethylprostaglandin E2	chloramphenicol	1
11-deoxy-16,16-dimethylprostaglandin E2	chlorcyclizine	1
11-deoxy-16,16-dimethylprostaglandin E2	chloroquine	2
11-deoxy-16,16-dimethylprostaglandin E2	chlorphenamine	1
11-deoxy-16,16-dimethylprostaglandin E2	chlorpromazine	2
11-deoxy-16,16-dimethylprostaglandin E2	chlorprothixene	1
11-deoxy-16,16-dimethylprostaglandin E2	chlortalidone	1
11-deoxy-16,16-dimethylprostaglandin E2	chrysin	1
11-deoxy-16,16-dimethylprostaglandin E2	cinchocaine	1
11-deoxy-16,16-dimethylprostaglandin E2	cinoxacin	1
11-deoxy-16,16-dimethylprostaglandin E2	ciprofloxacin	1
11-deoxy-16,16-dimethylprostaglandin E2	citalopram	1
11-deoxy-16,16-dimethylprostaglandin E2	clemizole	1
11-deoxy-16,16-dimethylprostaglandin E2	clioquinol	1
11-deoxy-16,16-dimethylprostaglandin E2	clomipramine	1
11-deoxy-16,16-dimethylprostaglandin E2	clorsulon	1
11-deoxy-16,16-dimethylprostaglandin E2	clozapine	2
11-deoxy-16,16-dimethylprostaglandin E2	colchicine	1
11-deoxy-16,16-dimethylprostaglandin E2	cyclopenthiazide	1
11-deoxy-16,16-dimethylprostaglandin E2	dapsone	1
11-deoxy-16,16-dimethylprostaglandin E2	daunorubicin	2
11-deoxy-16,16-dimethylprostaglandin E2	debrisoquine	1
11-deoxy-16,16-dimethylprostaglandin E2	decamethonium bromide	1
11-deoxy-16,16-dimethylprostaglandin E2	deptropine	1
11-deoxy-16,16-dimethylprostaglandin E2	desoxycortone	1
11-deoxy-16,16-dimethylprostaglandin E2	dexibuprofen	1
11-deoxy-16,16-dimethylprostaglandin E2	dexpanthenol	1
11-deoxy-16,16-dimethylprostaglandin E2	dicoumarol	1
11-deoxy-16,16-dimethylprostaglandin E2	diflunisal	1
11-deoxy-16,16-dimethylprostaglandin E2	digitoxigenin	1
11-deoxy-16,16-dimethylprostaglandin E2	digoxigenin	1
11-deoxy-16,16-dimethylprostaglandin E2	dihydroergocristine	1
11-deoxy-16,16-dimethylprostaglandin E2	dihydrostreptomycin	1
11-deoxy-16,16-dimethylprostaglandin E2	dilazep	1
11-deoxy-16,16-dimethylprostaglandin E2	dimenhydrinate	1
11-deoxy-16,16-dimethylprostaglandin E2	diphenhydramine	1
11-deoxy-16,16-dimethylprostaglandin E2	dipyridamole	2
11-deoxy-16,16-dimethylprostaglandin E2	dizocilpine	1
11-deoxy-16,16-dimethylprostaglandin E2	dorzolamide	1
11-deoxy-16,16-dimethylprostaglandin E2	doxepin	1
11-deoxy-16,16-dimethylprostaglandin E2	doxorubicin	1
11-deoxy-16,16-dimethylprostaglandin E2	drofenine	1
11-deoxy-16,16-dimethylprostaglandin E2	droperidol	1
11-deoxy-16,16-dimethylprostaglandin E2	ebselen	2
11-deoxy-16,16-dimethylprostaglandin E2	eldeline	1
11-deoxy-16,16-dimethylprostaglandin E2	emetine	2
11-deoxy-16,16-dimethylprostaglandin E2	erastin	1
11-deoxy-16,16-dimethylprostaglandin E2	ergocalciferol	1
11-deoxy-16,16-dimethylprostaglandin E2	esculin	1
11-deoxy-16,16-dimethylprostaglandin E2	estradiol	2
11-deoxy-16,16-dimethylprostaglandin E2	estropipate	1
11-deoxy-16,16-dimethylprostaglandin E2	etanidazole	1
11-deoxy-16,16-dimethylprostaglandin E2	ethisterone	1
11-deoxy-16,16-dimethylprostaglandin E2	ethotoin	1
11-deoxy-16,16-dimethylprostaglandin E2	ethoxyquin	1
11-deoxy-16,16-dimethylprostaglandin E2	etofenamate	1
11-deoxy-16,16-dimethylprostaglandin E2	fenbendazole	1
11-deoxy-16,16-dimethylprostaglandin E2	fenoterol	1
11-deoxy-16,16-dimethylprostaglandin E2	fenspiride	1
11-deoxy-16,16-dimethylprostaglandin E2	flavoxate	1
11-deoxy-16,16-dimethylprostaglandin E2	florfenicol	1
11-deoxy-16,16-dimethylprostaglandin E2	flucytosine	1
11-deoxy-16,16-dimethylprostaglandin E2	fludroxycortide	1
11-deoxy-16,16-dimethylprostaglandin E2	flunarizine	1
11-deoxy-16,16-dimethylprostaglandin E2	flunisolide	1
11-deoxy-16,16-dimethylprostaglandin E2	fluorometholone	1
11-deoxy-16,16-dimethylprostaglandin E2	flupentixol	1
11-deoxy-16,16-dimethylprostaglandin E2	fluphenazine	1
11-deoxy-16,16-dimethylprostaglandin E2	fluvoxamine	1
11-deoxy-16,16-dimethylprostaglandin E2	fulvestrant	2
11-deoxy-16,16-dimethylprostaglandin E2	furaltadone	1
11-deoxy-16,16-dimethylprostaglandin E2	fursultiamine	1
11-deoxy-16,16-dimethylprostaglandin E2	fusidic acid	1
11-deoxy-16,16-dimethylprostaglandin E2	gabapentin	1
11-deoxy-16,16-dimethylprostaglandin E2	geldanamycin	1
11-deoxy-16,16-dimethylprostaglandin E2	genistein	1
11-deoxy-16,16-dimethylprostaglandin E2	glibenclamide	1
11-deoxy-16,16-dimethylprostaglandin E2	gliclazide	2
11-deoxy-16,16-dimethylprostaglandin E2	glimepiride	1
11-deoxy-16,16-dimethylprostaglandin E2	glycopyrronium bromide	1
11-deoxy-16,16-dimethylprostaglandin E2	gramine	1
11-deoxy-16,16-dimethylprostaglandin E2	griseofulvin	2
11-deoxy-16,16-dimethylprostaglandin E2	halcinonide	2
11-deoxy-16,16-dimethylprostaglandin E2	haloperidol	1
11-deoxy-16,16-dimethylprostaglandin E2	harmalol	1
11-deoxy-16,16-dimethylprostaglandin E2	harmine	1
11-deoxy-16,16-dimethylprostaglandin E2	hecogenin	1
11-deoxy-16,16-dimethylprostaglandin E2	heliotrine	1
11-deoxy-16,16-dimethylprostaglandin E2	hexestrol	1
11-deoxy-16,16-dimethylprostaglandin E2	hexetidine	1
11-deoxy-16,16-dimethylprostaglandin E2	hydrastine hydrochloride	1
11-deoxy-16,16-dimethylprostaglandin E2	ifenprodil	2
11-deoxy-16,16-dimethylprostaglandin E2	imipramine	1
11-deoxy-16,16-dimethylprostaglandin E2	iopamidol	1
11-deoxy-16,16-dimethylprostaglandin E2	iopanoic acid	1
11-deoxy-16,16-dimethylprostaglandin E2	iopromide	1
11-deoxy-16,16-dimethylprostaglandin E2	ioversol	1
11-deoxy-16,16-dimethylprostaglandin E2	iproniazid	1
11-deoxy-16,16-dimethylprostaglandin E2	irinotecan	1
11-deoxy-16,16-dimethylprostaglandin E2	isocarboxazid	2
11-deoxy-16,16-dimethylprostaglandin E2	isopropamide iodide	1
11-deoxy-16,16-dimethylprostaglandin E2	isoxicam	1
11-deoxy-16,16-dimethylprostaglandin E2	ivermectin	1
11-deoxy-16,16-dimethylprostaglandin E2	kanamycin	1
11-deoxy-16,16-dimethylprostaglandin E2	kawain	1
11-deoxy-16,16-dimethylprostaglandin E2	ketorolac	1
11-deoxy-16,16-dimethylprostaglandin E2	khellin	1
11-deoxy-16,16-dimethylprostaglandin E2	lanatoside C	1
11-deoxy-16,16-dimethylprostaglandin E2	latamoxef	1
11-deoxy-16,16-dimethylprostaglandin E2	leflunomide	1
11-deoxy-16,16-dimethylprostaglandin E2	levobunolol	1
11-deoxy-16,16-dimethylprostaglandin E2	levodopa	1
11-deoxy-16,16-dimethylprostaglandin E2	levomepromazine	1
11-deoxy-16,16-dimethylprostaglandin E2	levonorgestrel	2
11-deoxy-16,16-dimethylprostaglandin E2	levopropoxyphene	1
11-deoxy-16,16-dimethylprostaglandin E2	lithocholic acid	1
11-deoxy-16,16-dimethylprostaglandin E2	lorglumide	1
11-deoxy-16,16-dimethylprostaglandin E2	luteolin	1
11-deoxy-16,16-dimethylprostaglandin E2	lycorine	1
11-deoxy-16,16-dimethylprostaglandin E2	lymecycline	1
11-deoxy-16,16-dimethylprostaglandin E2	mebhydrolin	1
11-deoxy-16,16-dimethylprostaglandin E2	mecamylamine	1
11-deoxy-16,16-dimethylprostaglandin E2	mefenamic acid	1
11-deoxy-16,16-dimethylprostaglandin E2	mefloquine	1
11-deoxy-16,16-dimethylprostaglandin E2	meglumine	1
11-deoxy-16,16-dimethylprostaglandin E2	melatonin	1
11-deoxy-16,16-dimethylprostaglandin E2	memantine	1
11-deoxy-16,16-dimethylprostaglandin E2	menadione	1
11-deoxy-16,16-dimethylprostaglandin E2	mepacrine	1
11-deoxy-16,16-dimethylprostaglandin E2	mephenesin	1
11-deoxy-16,16-dimethylprostaglandin E2	mephentermine	2
11-deoxy-16,16-dimethylprostaglandin E2	merbromin	1
11-deoxy-16,16-dimethylprostaglandin E2	meropenem	1
11-deoxy-16,16-dimethylprostaglandin E2	metampicillin	1
11-deoxy-16,16-dimethylprostaglandin E2	metaraminol	2
11-deoxy-16,16-dimethylprostaglandin E2	methacholine chloride	1
11-deoxy-16,16-dimethylprostaglandin E2	methanthelinium bromide	1
11-deoxy-16,16-dimethylprostaglandin E2	methazolamide	2
11-deoxy-16,16-dimethylprostaglandin E2	methylbenzethonium chloride	1
11-deoxy-16,16-dimethylprostaglandin E2	metoprolol	1
11-deoxy-16,16-dimethylprostaglandin E2	metrifonate	1
11-deoxy-16,16-dimethylprostaglandin E2	metrizamide	1
11-deoxy-16,16-dimethylprostaglandin E2	metyrapone	1
11-deoxy-16,16-dimethylprostaglandin E2	mevalolactone	1
11-deoxy-16,16-dimethylprostaglandin E2	mifepristone	1
11-deoxy-16,16-dimethylprostaglandin E2	minocycline	1
11-deoxy-16,16-dimethylprostaglandin E2	mometasone	1
11-deoxy-16,16-dimethylprostaglandin E2	monensin	2
11-deoxy-16,16-dimethylprostaglandin E2	monorden	1
11-deoxy-16,16-dimethylprostaglandin E2	moracizine	1
11-deoxy-16,16-dimethylprostaglandin E2	morantel	1
11-deoxy-16,16-dimethylprostaglandin E2	moxisylyte	1
11-deoxy-16,16-dimethylprostaglandin E2	mycophenolic acid	1
11-deoxy-16,16-dimethylprostaglandin E2	nafcillin	1
11-deoxy-16,16-dimethylprostaglandin E2	naloxone	1
11-deoxy-16,16-dimethylprostaglandin E2	napelline	1
11-deoxy-16,16-dimethylprostaglandin E2	naproxen	1
11-deoxy-16,16-dimethylprostaglandin E2	neomycin	1
11-deoxy-16,16-dimethylprostaglandin E2	neostigmine bromide	1
11-deoxy-16,16-dimethylprostaglandin E2	nicergoline	1
11-deoxy-16,16-dimethylprostaglandin E2	nifenazone	1
11-deoxy-16,16-dimethylprostaglandin E2	nilutamide	1
11-deoxy-16,16-dimethylprostaglandin E2	nimodipine	1
11-deoxy-16,16-dimethylprostaglandin E2	nitrofurantoin	2
11-deoxy-16,16-dimethylprostaglandin E2	nordihydroguaiaretic acid	2
11-deoxy-16,16-dimethylprostaglandin E2	norfloxacin	1
11-deoxy-16,16-dimethylprostaglandin E2	nortriptyline	1
11-deoxy-16,16-dimethylprostaglandin E2	noscapine	1
11-deoxy-16,16-dimethylprostaglandin E2	octopamine	1
11-deoxy-16,16-dimethylprostaglandin E2	ofloxacin	2
11-deoxy-16,16-dimethylprostaglandin E2	omeprazole	1
11-deoxy-16,16-dimethylprostaglandin E2	ondansetron	1
11-deoxy-16,16-dimethylprostaglandin E2	orciprenaline	1
11-deoxy-16,16-dimethylprostaglandin E2	ouabain	1
11-deoxy-16,16-dimethylprostaglandin E2	oxedrine	1
11-deoxy-16,16-dimethylprostaglandin E2	oxprenolol	1
11-deoxy-16,16-dimethylprostaglandin E2	oxybenzone	1
11-deoxy-16,16-dimethylprostaglandin E2	oxybuprocaine	1
11-deoxy-16,16-dimethylprostaglandin E2	oxymetazoline	1
11-deoxy-16,16-dimethylprostaglandin E2	papaverine	1
11-deoxy-16,16-dimethylprostaglandin E2	parbendazole	1
11-deoxy-16,16-dimethylprostaglandin E2	pentetrazol	1
11-deoxy-16,16-dimethylprostaglandin E2	pentolonium	2
11-deoxy-16,16-dimethylprostaglandin E2	pepstatin	1
11-deoxy-16,16-dimethylprostaglandin E2	pergolide	1
11-deoxy-16,16-dimethylprostaglandin E2	perhexiline	1
11-deoxy-16,16-dimethylprostaglandin E2	phenacetin	1
11-deoxy-16,16-dimethylprostaglandin E2	phenazopyridine	1
11-deoxy-16,16-dimethylprostaglandin E2	phenindione	1
11-deoxy-16,16-dimethylprostaglandin E2	pheniramine	1
11-deoxy-16,16-dimethylprostaglandin E2	phenoxybenzamine	1
11-deoxy-16,16-dimethylprostaglandin E2	phentolamine	1
11-deoxy-16,16-dimethylprostaglandin E2	picrotoxinin	1
11-deoxy-16,16-dimethylprostaglandin E2	pilocarpine	1
11-deoxy-16,16-dimethylprostaglandin E2	pindolol	1
11-deoxy-16,16-dimethylprostaglandin E2	pioglitazone	1
11-deoxy-16,16-dimethylprostaglandin E2	pralidoxime	1
11-deoxy-16,16-dimethylprostaglandin E2	pramocaine	1
11-deoxy-16,16-dimethylprostaglandin E2	praziquantel	1
11-deoxy-16,16-dimethylprostaglandin E2	prednicarbate	1
11-deoxy-16,16-dimethylprostaglandin E2	pridinol	1
11-deoxy-16,16-dimethylprostaglandin E2	prilocaine	1
11-deoxy-16,16-dimethylprostaglandin E2	primaquine	1
11-deoxy-16,16-dimethylprostaglandin E2	proadifen	1
11-deoxy-16,16-dimethylprostaglandin E2	procaine	1
11-deoxy-16,16-dimethylprostaglandin E2	prochlorperazine	1
11-deoxy-16,16-dimethylprostaglandin E2	profenamine	1
11-deoxy-16,16-dimethylprostaglandin E2	promethazine	1
11-deoxy-16,16-dimethylprostaglandin E2	proscillaridin	1
11-deoxy-16,16-dimethylprostaglandin E2	protoveratrine A	1
11-deoxy-16,16-dimethylprostaglandin E2	protriptyline	1
11-deoxy-16,16-dimethylprostaglandin E2	proxymetacaine	1
11-deoxy-16,16-dimethylprostaglandin E2	proxyphylline	1
11-deoxy-16,16-dimethylprostaglandin E2	puromycin	1
11-deoxy-16,16-dimethylprostaglandin E2	pyrazinamide	1
11-deoxy-16,16-dimethylprostaglandin E2	pyrithyldione	1
11-deoxy-16,16-dimethylprostaglandin E2	quinidine	1
11-deoxy-16,16-dimethylprostaglandin E2	ramipril	1
11-deoxy-16,16-dimethylprostaglandin E2	ranitidine	1
11-deoxy-16,16-dimethylprostaglandin E2	raubasine	1
11-deoxy-16,16-dimethylprostaglandin E2	remoxipride	1
11-deoxy-16,16-dimethylprostaglandin E2	reserpine	1
11-deoxy-16,16-dimethylprostaglandin E2	resveratrol	1
11-deoxy-16,16-dimethylprostaglandin E2	riluzole	1
11-deoxy-16,16-dimethylprostaglandin E2	rimexolone	1
11-deoxy-16,16-dimethylprostaglandin E2	rofecoxib	1
11-deoxy-16,16-dimethylprostaglandin E2	rolipram	1
11-deoxy-16,16-dimethylprostaglandin E2	rosiglitazone	1
11-deoxy-16,16-dimethylprostaglandin E2	rotenone	1
11-deoxy-16,16-dimethylprostaglandin E2	salbutamol	1
11-deoxy-16,16-dimethylprostaglandin E2	salsolidin	1
11-deoxy-16,16-dimethylprostaglandin E2	sanguinarine	1
11-deoxy-16,16-dimethylprostaglandin E2	saquinavir	1
11-deoxy-16,16-dimethylprostaglandin E2	scopolamine	1
11-deoxy-16,16-dimethylprostaglandin E2	scopolamine N-oxide	1
11-deoxy-16,16-dimethylprostaglandin E2	scriptaid	1
11-deoxy-16,16-dimethylprostaglandin E2	securinine	1
11-deoxy-16,16-dimethylprostaglandin E2	semustine	1
11-deoxy-16,16-dimethylprostaglandin E2	serotonin	1
11-deoxy-16,16-dimethylprostaglandin E2	sertaconazole	1
11-deoxy-16,16-dimethylprostaglandin E2	sirolimus	1
11-deoxy-16,16-dimethylprostaglandin E2	sisomicin	1
11-deoxy-16,16-dimethylprostaglandin E2	skimmianine	1
11-deoxy-16,16-dimethylprostaglandin E2	sotalol	1
11-deoxy-16,16-dimethylprostaglandin E2	spiperone	1
11-deoxy-16,16-dimethylprostaglandin E2	sulfacetamide	1
11-deoxy-16,16-dimethylprostaglandin E2	sulfadimethoxine	1
11-deoxy-16,16-dimethylprostaglandin E2	sulfadimidine	1
11-deoxy-16,16-dimethylprostaglandin E2	sulfadoxine	1
11-deoxy-16,16-dimethylprostaglandin E2	sulfamerazine	2
11-deoxy-16,16-dimethylprostaglandin E2	sulfamethizole	1
11-deoxy-16,16-dimethylprostaglandin E2	sulfamethoxazole	1
11-deoxy-16,16-dimethylprostaglandin E2	sulfamethoxypyridazine	1
11-deoxy-16,16-dimethylprostaglandin E2	sulfanilamide	1
11-deoxy-16,16-dimethylprostaglandin E2	sulfaphenazole	1
11-deoxy-16,16-dimethylprostaglandin E2	sulfasalazine	2
11-deoxy-16,16-dimethylprostaglandin E2	sulindac	1
11-deoxy-16,16-dimethylprostaglandin E2	talampicillin	1
11-deoxy-16,16-dimethylprostaglandin E2	tanespimycin	2
11-deoxy-16,16-dimethylprostaglandin E2	telenzepine	1
11-deoxy-16,16-dimethylprostaglandin E2	terazosin	1
11-deoxy-16,16-dimethylprostaglandin E2	terguride	1
11-deoxy-16,16-dimethylprostaglandin E2	testosterone	1
11-deoxy-16,16-dimethylprostaglandin E2	tetryzoline	1
11-deoxy-16,16-dimethylprostaglandin E2	thalidomide	1
11-deoxy-16,16-dimethylprostaglandin E2	thapsigargin	1
11-deoxy-16,16-dimethylprostaglandin E2	theobromine	1
11-deoxy-16,16-dimethylprostaglandin E2	thiamazole	1
11-deoxy-16,16-dimethylprostaglandin E2	thiamphenicol	1
11-deoxy-16,16-dimethylprostaglandin E2	thiocolchicoside	1
11-deoxy-16,16-dimethylprostaglandin E2	thioridazine	2
11-deoxy-16,16-dimethylprostaglandin E2	tiapride	1
11-deoxy-16,16-dimethylprostaglandin E2	ticarcillin	1
11-deoxy-16,16-dimethylprostaglandin E2	tinidazole	1
11-deoxy-16,16-dimethylprostaglandin E2	todralazine	1
11-deoxy-16,16-dimethylprostaglandin E2	tolfenamic acid	1
11-deoxy-16,16-dimethylprostaglandin E2	tonzonium bromide	1
11-deoxy-16,16-dimethylprostaglandin E2	tracazolate	2
11-deoxy-16,16-dimethylprostaglandin E2	tranylcypromine	1
11-deoxy-16,16-dimethylprostaglandin E2	tretinoin	1
11-deoxy-16,16-dimethylprostaglandin E2	triamterene	1
11-deoxy-16,16-dimethylprostaglandin E2	trichostatin A	1
11-deoxy-16,16-dimethylprostaglandin E2	trifluoperazine	1
11-deoxy-16,16-dimethylprostaglandin E2	triflupromazine	1
11-deoxy-16,16-dimethylprostaglandin E2	trimethoprim	1
11-deoxy-16,16-dimethylprostaglandin E2	trimipramine	1
11-deoxy-16,16-dimethylprostaglandin E2	trioxysalen	1
11-deoxy-16,16-dimethylprostaglandin E2	troglitazone	1
11-deoxy-16,16-dimethylprostaglandin E2	tropicamide	1
11-deoxy-16,16-dimethylprostaglandin E2	tropine	1
11-deoxy-16,16-dimethylprostaglandin E2	tubocurarine chloride	1
11-deoxy-16,16-dimethylprostaglandin E2	tyloxapol	1
11-deoxy-16,16-dimethylprostaglandin E2	valproic acid	2
11-deoxy-16,16-dimethylprostaglandin E2	vincamine	1
11-deoxy-16,16-dimethylprostaglandin E2	viomycin	1
11-deoxy-16,16-dimethylprostaglandin E2	vorinostat	1
11-deoxy-16,16-dimethylprostaglandin E2	wortmannin	1
11-deoxy-16,16-dimethylprostaglandin E2	xylometazoline	1
11-deoxy-16,16-dimethylprostaglandin E2	zidovudine	1
11-deoxy-16,16-dimethylprostaglandin E2	zimeldine	1
11-deoxy-16,16-dimethylprostaglandin E2	zoxazolamine	1
2,6-dimethylpiperidine	(+)-isoprenaline	1
2,6-dimethylpiperidine	(+/-)-catechin	2
2,6-dimethylpiperidine	(-)-MK-801	1
2,6-dimethylpiperidine	(-)-atenolol	3
2,6-dimethylpiperidine	(-)-isoprenaline	2
2,6-dimethylpiperidine	0173570-0000	1
2,6-dimethylpiperidine	0175029-0000	2
2,6-dimethylpiperidine	0179445-0000	3
2,6-dimethylpiperidine	0198306-0000	1
2,6-dimethylpiperidine	0316684-0000	1
2,6-dimethylpiperidine	0317956-0000	1
2,6-dimethylpiperidine	10-methoxyharmalan	1
2,6-dimethylpiperidine	17-delta prostaglandin J2	1
2,6-dimethylpiperidine	19-aminocephalosporanic acid	1
2,6-dimethylpiperidine	22-aminocephalosporanic acid	1
2,6-dimethylpiperidine	3-hydroxy-DL-kynurenine	1
2,6-dimethylpiperidine	3-nitropropionic acid	1
2,6-dimethylpiperidine	5155877	1
2,6-dimethylpiperidine	5707885	1
2,6-dimethylpiperidine	6-azathymine	2
2,6-dimethylpiperidine	6-benzylaminopurine	1
2,6-dimethylpiperidine	6-bromoindirubin-3'-oxime	1
2,6-dimethylpiperidine	8-azaguanine	2
2,6-dimethylpiperidine	AG-012559	2
2,6-dimethylpiperidine	AG-013608	2
2,6-dimethylpiperidine	AH-23848	1
2,6-dimethylpiperidine	AR-A014418	1
2,6-dimethylpiperidine	BCB000040	1
2,6-dimethylpiperidine	CP-319743	1
2,6-dimethylpiperidine	CP-320650-01	1
2,6-dimethylpiperidine	CP-645525-01	1
2,6-dimethylpiperidine	F0447-0125	1
2,6-dimethylpiperidine	GW-8510	1
2,6-dimethylpiperidine	Gly-His-Lys	1
2,6-dimethylpiperidine	H-7	3
2,6-dimethylpiperidine	IC-86621	1
2,6-dimethylpiperidine	L-methionine sulfoximine	1
2,6-dimethylpiperidine	LY-294002	1
2,6-dimethylpiperidine	MS-275	1
2,6-dimethylpiperidine	N-acetyl-L-aspartic acid	3
2,6-dimethylpiperidine	N-acetyl-L-leucine	1
2,6-dimethylpiperidine	N-acetylmuramic acid	1
2,6-dimethylpiperidine	PF-00539758-00	1
2,6-dimethylpiperidine	PF-00562151-00	1
2,6-dimethylpiperidine	PHA-00767505E	1
2,6-dimethylpiperidine	PHA-00851261E	1
2,6-dimethylpiperidine	PNU-0251126	1
2,6-dimethylpiperidine	Prestwick-1083	1
2,6-dimethylpiperidine	Prestwick-1084	1
2,6-dimethylpiperidine	Prestwick-1085	2
2,6-dimethylpiperidine	Prestwick-1100	1
2,6-dimethylpiperidine	Prestwick-1103	1
2,6-dimethylpiperidine	Prestwick-664	2
2,6-dimethylpiperidine	Prestwick-685	1
2,6-dimethylpiperidine	Prestwick-689	1
2,6-dimethylpiperidine	Prestwick-857	2
2,6-dimethylpiperidine	Prestwick-860	2
2,6-dimethylpiperidine	Prestwick-864	1
2,6-dimethylpiperidine	Prestwick-967	3
2,6-dimethylpiperidine	Prestwick-972	1
2,6-dimethylpiperidine	Prestwick-981	1
2,6-dimethylpiperidine	S-propranolol	1
2,6-dimethylpiperidine	SB-203580	2
2,6-dimethylpiperidine	SR-95531	3
2,6-dimethylpiperidine	SR-95639A	1
2,6-dimethylpiperidine	STOCK1N-35215	1
2,6-dimethylpiperidine	STOCK1N-35874	1
2,6-dimethylpiperidine	TTNPB	1
2,6-dimethylpiperidine	Trolox C	1
2,6-dimethylpiperidine	abamectin	1
2,6-dimethylpiperidine	aceclofenac	1
2,6-dimethylpiperidine	acenocoumarol	1
2,6-dimethylpiperidine	acepromazine	2
2,6-dimethylpiperidine	acetohexamide	1
2,6-dimethylpiperidine	acetylsalicylic acid	1
2,6-dimethylpiperidine	adiphenine	1
2,6-dimethylpiperidine	adipiodone	2
2,6-dimethylpiperidine	adrenosterone	1
2,6-dimethylpiperidine	albendazole	3
2,6-dimethylpiperidine	alclometasone	1
2,6-dimethylpiperidine	alexidine	3
2,6-dimethylpiperidine	alfuzosin	1
2,6-dimethylpiperidine	allantoin	1
2,6-dimethylpiperidine	alpha-ergocryptine	1
2,6-dimethylpiperidine	alpha-estradiol	1
2,6-dimethylpiperidine	alsterpaullone	3
2,6-dimethylpiperidine	altretamine	1
2,6-dimethylpiperidine	alvespimycin	1
2,6-dimethylpiperidine	amikacin	2
2,6-dimethylpiperidine	amiloride	1
2,6-dimethylpiperidine	amitriptyline	1
2,6-dimethylpiperidine	amoxicillin	1
2,6-dimethylpiperidine	ampicillin	1
2,6-dimethylpiperidine	amprolium	1
2,6-dimethylpiperidine	ampyrone	2
2,6-dimethylpiperidine	amrinone	2
2,6-dimethylpiperidine	amylocaine	2
2,6-dimethylpiperidine	anabasine	1
2,6-dimethylpiperidine	anisomycin	1
2,6-dimethylpiperidine	antimycin A	2
2,6-dimethylpiperidine	apigenin	4
2,6-dimethylpiperidine	apomorphine	1
2,6-dimethylpiperidine	arcaine	1
2,6-dimethylpiperidine	articaine	2
2,6-dimethylpiperidine	atovaquone	3
2,6-dimethylpiperidine	atractyloside	1
2,6-dimethylpiperidine	atracurium besilate	1
2,6-dimethylpiperidine	atropine oxide	1
2,6-dimethylpiperidine	azlocillin	2
2,6-dimethylpiperidine	bacampicillin	1
2,6-dimethylpiperidine	baclofen	1
2,6-dimethylpiperidine	benfluorex	1
2,6-dimethylpiperidine	benperidol	2
2,6-dimethylpiperidine	benserazide	1
2,6-dimethylpiperidine	benzathine benzylpenicillin	1
2,6-dimethylpiperidine	benzbromarone	1
2,6-dimethylpiperidine	benzethonium chloride	2
2,6-dimethylpiperidine	benzthiazide	1
2,6-dimethylpiperidine	bergenin	3
2,6-dimethylpiperidine	beta-escin	2
2,6-dimethylpiperidine	betamethasone	2
2,6-dimethylpiperidine	betaxolol	1
2,6-dimethylpiperidine	betazole	1
2,6-dimethylpiperidine	betulin	1
2,6-dimethylpiperidine	betulinic acid	1
2,6-dimethylpiperidine	bisoprolol	1
2,6-dimethylpiperidine	boldine	1
2,6-dimethylpiperidine	bromopride	1
2,6-dimethylpiperidine	brompheniramine	1
2,6-dimethylpiperidine	budesonide	2
2,6-dimethylpiperidine	bufexamac	1
2,6-dimethylpiperidine	buflomedil	1
2,6-dimethylpiperidine	bumetanide	1
2,6-dimethylpiperidine	bupivacaine	1
2,6-dimethylpiperidine	bupropion	2
2,6-dimethylpiperidine	buspirone	2
2,6-dimethylpiperidine	butacaine	1
2,6-dimethylpiperidine	butamben	2
2,6-dimethylpiperidine	butirosin	1
2,6-dimethylpiperidine	butoconazole	1
2,6-dimethylpiperidine	caffeic acid	2
2,6-dimethylpiperidine	calcium pantothenate	1
2,6-dimethylpiperidine	camptothecin	2
2,6-dimethylpiperidine	canadine	3
2,6-dimethylpiperidine	canavanine	2
2,6-dimethylpiperidine	canrenoic acid	1
2,6-dimethylpiperidine	cantharidin	1
2,6-dimethylpiperidine	capsaicin	1
2,6-dimethylpiperidine	captopril	1
2,6-dimethylpiperidine	carbamazepine	1
2,6-dimethylpiperidine	carbarsone	1
2,6-dimethylpiperidine	carbenoxolone	1
2,6-dimethylpiperidine	carcinine	3
2,6-dimethylpiperidine	carmustine	1
2,6-dimethylpiperidine	cefadroxil	1
2,6-dimethylpiperidine	cefalonium	2
2,6-dimethylpiperidine	cefalotin	3
2,6-dimethylpiperidine	cefamandole	1
2,6-dimethylpiperidine	cefapirin	1
2,6-dimethylpiperidine	cefazolin	1
2,6-dimethylpiperidine	cefixime	1
2,6-dimethylpiperidine	cefmetazole	1
2,6-dimethylpiperidine	cefoperazone	1
2,6-dimethylpiperidine	ceforanide	1
2,6-dimethylpiperidine	cefotaxime	1
2,6-dimethylpiperidine	cefotetan	2
2,6-dimethylpiperidine	cefotiam	3
2,6-dimethylpiperidine	cefsulodin	2
2,6-dimethylpiperidine	ceftazidime	1
2,6-dimethylpiperidine	cefuroxime	2
2,6-dimethylpiperidine	cephaeline	3
2,6-dimethylpiperidine	chlorambucil	1
2,6-dimethylpiperidine	chloramphenicol	2
2,6-dimethylpiperidine	chlorcyclizine	2
2,6-dimethylpiperidine	chloropyramine	1
2,6-dimethylpiperidine	chloroquine	2
2,6-dimethylpiperidine	chlorphenamine	1
2,6-dimethylpiperidine	chlorpromazine	1
2,6-dimethylpiperidine	chlorpropamide	1
2,6-dimethylpiperidine	chlorprothixene	2
2,6-dimethylpiperidine	chlortalidone	1
2,6-dimethylpiperidine	chlortetracycline	2
2,6-dimethylpiperidine	chrysin	1
2,6-dimethylpiperidine	cicloheximide	1
2,6-dimethylpiperidine	ciclosporin	1
2,6-dimethylpiperidine	cimetidine	1
2,6-dimethylpiperidine	cinchocaine	2
2,6-dimethylpiperidine	cinchonidine	1
2,6-dimethylpiperidine	cinchonine	1
2,6-dimethylpiperidine	cinnarizine	1
2,6-dimethylpiperidine	cinoxacin	3
2,6-dimethylpiperidine	ciprofloxacin	1
2,6-dimethylpiperidine	cisapride	1
2,6-dimethylpiperidine	citalopram	1
2,6-dimethylpiperidine	clemizole	1
2,6-dimethylpiperidine	clindamycin	1
2,6-dimethylpiperidine	clioquinol	1
2,6-dimethylpiperidine	clobetasol	1
2,6-dimethylpiperidine	clomipramine	2
2,6-dimethylpiperidine	cloperastine	1
2,6-dimethylpiperidine	clorsulon	1
2,6-dimethylpiperidine	clotrimazole	1
2,6-dimethylpiperidine	clozapine	2
2,6-dimethylpiperidine	colchicine	2
2,6-dimethylpiperidine	colforsin	1
2,6-dimethylpiperidine	colistin	1
2,6-dimethylpiperidine	conessine	1
2,6-dimethylpiperidine	corbadrine	2
2,6-dimethylpiperidine	cortisone	1
2,6-dimethylpiperidine	corynanthine	3
2,6-dimethylpiperidine	cyclic adenosine monophosphate	1
2,6-dimethylpiperidine	cyclobenzaprine	2
2,6-dimethylpiperidine	cyclopenthiazide	1
2,6-dimethylpiperidine	cycloserine	1
2,6-dimethylpiperidine	cyproheptadine	1
2,6-dimethylpiperidine	cytisine	1
2,6-dimethylpiperidine	dantrolene	1
2,6-dimethylpiperidine	dapsone	2
2,6-dimethylpiperidine	daunorubicin	2
2,6-dimethylpiperidine	debrisoquine	2
2,6-dimethylpiperidine	decamethonium bromide	2
2,6-dimethylpiperidine	deferoxamine	1
2,6-dimethylpiperidine	delsoline	2
2,6-dimethylpiperidine	demeclocycline	2
2,6-dimethylpiperidine	denatonium benzoate	1
2,6-dimethylpiperidine	deptropine	2
2,6-dimethylpiperidine	desoxycortone	2
2,6-dimethylpiperidine	dexibuprofen	2
2,6-dimethylpiperidine	dexpanthenol	1
2,6-dimethylpiperidine	dexpropranolol	1
2,6-dimethylpiperidine	diclofenamide	1
2,6-dimethylpiperidine	dicoumarol	1
2,6-dimethylpiperidine	diethylcarbamazine	1
2,6-dimethylpiperidine	diethylstilbestrol	1
2,6-dimethylpiperidine	diflunisal	3
2,6-dimethylpiperidine	digitoxigenin	2
2,6-dimethylpiperidine	digoxigenin	1
2,6-dimethylpiperidine	dihydroergocristine	1
2,6-dimethylpiperidine	dihydroergotamine	1
2,6-dimethylpiperidine	dihydrostreptomycin	1
2,6-dimethylpiperidine	dilazep	1
2,6-dimethylpiperidine	diltiazem	2
2,6-dimethylpiperidine	dimenhydrinate	1
2,6-dimethylpiperidine	diphemanil metilsulfate	1
2,6-dimethylpiperidine	diphenhydramine	1
2,6-dimethylpiperidine	dipyridamole	1
2,6-dimethylpiperidine	dizocilpine	1
2,6-dimethylpiperidine	dorzolamide	2
2,6-dimethylpiperidine	doxazosin	1
2,6-dimethylpiperidine	doxepin	1
2,6-dimethylpiperidine	doxorubicin	2
2,6-dimethylpiperidine	doxycycline	1
2,6-dimethylpiperidine	doxylamine	2
2,6-dimethylpiperidine	drofenine	2
2,6-dimethylpiperidine	droperidol	1
2,6-dimethylpiperidine	dydrogesterone	1
2,6-dimethylpiperidine	ebselen	3
2,6-dimethylpiperidine	eldeline	1
2,6-dimethylpiperidine	ellipticine	1
2,6-dimethylpiperidine	emetine	3
2,6-dimethylpiperidine	enilconazole	1
2,6-dimethylpiperidine	epitiostanol	2
2,6-dimethylpiperidine	erastin	1
2,6-dimethylpiperidine	ergocalciferol	2
2,6-dimethylpiperidine	erythromycin	1
2,6-dimethylpiperidine	esculin	2
2,6-dimethylpiperidine	estradiol	2
2,6-dimethylpiperidine	estrone	1
2,6-dimethylpiperidine	estropipate	1
2,6-dimethylpiperidine	etacrynic acid	1
2,6-dimethylpiperidine	etamsylate	1
2,6-dimethylpiperidine	etanidazole	2
2,6-dimethylpiperidine	ethaverine	1
2,6-dimethylpiperidine	ethionamide	1
2,6-dimethylpiperidine	ethisterone	3
2,6-dimethylpiperidine	ethotoin	2
2,6-dimethylpiperidine	ethoxyquin	1
2,6-dimethylpiperidine	etiocholanolone	1
2,6-dimethylpiperidine	etofenamate	1
2,6-dimethylpiperidine	famotidine	1
2,6-dimethylpiperidine	fenbendazole	1
2,6-dimethylpiperidine	fenbufen	1
2,6-dimethylpiperidine	fenoterol	1
2,6-dimethylpiperidine	fenspiride	1
2,6-dimethylpiperidine	finasteride	1
2,6-dimethylpiperidine	flavoxate	2
2,6-dimethylpiperidine	flecainide	2
2,6-dimethylpiperidine	florfenicol	1
2,6-dimethylpiperidine	flucytosine	1
2,6-dimethylpiperidine	fludrocortisone	1
2,6-dimethylpiperidine	fludroxycortide	1
2,6-dimethylpiperidine	flumequine	1
2,6-dimethylpiperidine	flunarizine	1
2,6-dimethylpiperidine	flunisolide	1
2,6-dimethylpiperidine	flunixin	2
2,6-dimethylpiperidine	fluocinonide	1
2,6-dimethylpiperidine	fluorometholone	2
2,6-dimethylpiperidine	flupentixol	1
2,6-dimethylpiperidine	fluspirilene	1
2,6-dimethylpiperidine	fluvastatin	1
2,6-dimethylpiperidine	fluvoxamine	1
2,6-dimethylpiperidine	folic acid	1
2,6-dimethylpiperidine	foliosidine	1
2,6-dimethylpiperidine	fosfosal	2
2,6-dimethylpiperidine	fulvestrant	2
2,6-dimethylpiperidine	furazolidone	1
2,6-dimethylpiperidine	furosemide	1
2,6-dimethylpiperidine	fursultiamine	1
2,6-dimethylpiperidine	fusidic acid	2
2,6-dimethylpiperidine	gabapentin	3
2,6-dimethylpiperidine	galantamine	2
2,6-dimethylpiperidine	geldanamycin	3
2,6-dimethylpiperidine	genistein	1
2,6-dimethylpiperidine	gibberellic acid	1
2,6-dimethylpiperidine	glibenclamide	2
2,6-dimethylpiperidine	gliclazide	2
2,6-dimethylpiperidine	glimepiride	2
2,6-dimethylpiperidine	glycocholic acid	1
2,6-dimethylpiperidine	glycopyrronium bromide	1
2,6-dimethylpiperidine	gossypol	1
2,6-dimethylpiperidine	gramine	2
2,6-dimethylpiperidine	griseofulvin	1
2,6-dimethylpiperidine	guaifenesin	1
2,6-dimethylpiperidine	guanethidine	1
2,6-dimethylpiperidine	halcinonide	1
2,6-dimethylpiperidine	haloperidol	1
2,6-dimethylpiperidine	harmalol	1
2,6-dimethylpiperidine	harmine	1
2,6-dimethylpiperidine	hecogenin	2
2,6-dimethylpiperidine	heliotrine	1
2,6-dimethylpiperidine	hemicholinium	1
2,6-dimethylpiperidine	heptaminol	1
2,6-dimethylpiperidine	hesperidin	1
2,6-dimethylpiperidine	hexestrol	2
2,6-dimethylpiperidine	hexetidine	1
2,6-dimethylpiperidine	homatropine	1
2,6-dimethylpiperidine	homochlorcyclizine	1
2,6-dimethylpiperidine	hydrocortisone	1
2,6-dimethylpiperidine	hydroxyachillin	2
2,6-dimethylpiperidine	hymecromone	1
2,6-dimethylpiperidine	hyoscyamine	1
2,6-dimethylpiperidine	idazoxan	1
2,6-dimethylpiperidine	idoxuridine	2
2,6-dimethylpiperidine	ifenprodil	2
2,6-dimethylpiperidine	ifosfamide	1
2,6-dimethylpiperidine	imidurea	1
2,6-dimethylpiperidine	imipramine	2
2,6-dimethylpiperidine	indometacin	1
2,6-dimethylpiperidine	indoprofen	2
2,6-dimethylpiperidine	iopamidol	2
2,6-dimethylpiperidine	iopanoic acid	1
2,6-dimethylpiperidine	iopromide	2
2,6-dimethylpiperidine	ioversol	1
2,6-dimethylpiperidine	ioxaglic acid	1
2,6-dimethylpiperidine	ipratropium bromide	1
2,6-dimethylpiperidine	iproniazid	1
2,6-dimethylpiperidine	irinotecan	2
2,6-dimethylpiperidine	isocarboxazid	1
2,6-dimethylpiperidine	isoconazole	1
2,6-dimethylpiperidine	isocorydine	1
2,6-dimethylpiperidine	isoetarine	1
2,6-dimethylpiperidine	isoniazid	2
2,6-dimethylpiperidine	isopropamide iodide	3
2,6-dimethylpiperidine	isosorbide	1
2,6-dimethylpiperidine	isoxicam	1
2,6-dimethylpiperidine	isoxsuprine	2
2,6-dimethylpiperidine	isradipine	1
2,6-dimethylpiperidine	ivermectin	1
2,6-dimethylpiperidine	kaempferol	1
2,6-dimethylpiperidine	kanamycin	1
2,6-dimethylpiperidine	kawain	1
2,6-dimethylpiperidine	ketoconazole	1
2,6-dimethylpiperidine	ketorolac	1
2,6-dimethylpiperidine	khellin	1
2,6-dimethylpiperidine	kinetin	1
2,6-dimethylpiperidine	lanatoside C	2
2,6-dimethylpiperidine	latamoxef	3
2,6-dimethylpiperidine	leflunomide	1
2,6-dimethylpiperidine	letrozole	2
2,6-dimethylpiperidine	levcycloserine	1
2,6-dimethylpiperidine	levobunolol	1
2,6-dimethylpiperidine	levodopa	1
2,6-dimethylpiperidine	levomepromazine	1
2,6-dimethylpiperidine	levonorgestrel	2
2,6-dimethylpiperidine	levopropoxyphene	1
2,6-dimethylpiperidine	lithocholic acid	1
2,6-dimethylpiperidine	lobelanidine	1
2,6-dimethylpiperidine	lomustine	1
2,6-dimethylpiperidine	lorglumide	1
2,6-dimethylpiperidine	loxapine	1
2,6-dimethylpiperidine	lumicolchicine	2
2,6-dimethylpiperidine	luteolin	3
2,6-dimethylpiperidine	lycorine	3
2,6-dimethylpiperidine	lymecycline	1
2,6-dimethylpiperidine	lynestrenol	1
2,6-dimethylpiperidine	mebendazole	1
2,6-dimethylpiperidine	mebhydrolin	3
2,6-dimethylpiperidine	mecamylamine	1
2,6-dimethylpiperidine	meclofenoxate	1
2,6-dimethylpiperidine	medrysone	2
2,6-dimethylpiperidine	mefenamic acid	1
2,6-dimethylpiperidine	megestrol	1
2,6-dimethylpiperidine	meglumine	2
2,6-dimethylpiperidine	melatonin	1
2,6-dimethylpiperidine	memantine	1
2,6-dimethylpiperidine	menadione	1
2,6-dimethylpiperidine	mepacrine	2
2,6-dimethylpiperidine	mephenesin	2
2,6-dimethylpiperidine	mephentermine	1
2,6-dimethylpiperidine	merbromin	1
2,6-dimethylpiperidine	mestranol	2
2,6-dimethylpiperidine	metampicillin	1
2,6-dimethylpiperidine	metanephrine	1
2,6-dimethylpiperidine	metaraminol	2
2,6-dimethylpiperidine	methacholine chloride	1
2,6-dimethylpiperidine	methanthelinium bromide	1
2,6-dimethylpiperidine	methazolamide	2
2,6-dimethylpiperidine	methylergometrine	1
2,6-dimethylpiperidine	methylprednisolone	1
2,6-dimethylpiperidine	metoclopramide	2
2,6-dimethylpiperidine	metoprolol	2
2,6-dimethylpiperidine	metrifonate	1
2,6-dimethylpiperidine	metrizamide	1
2,6-dimethylpiperidine	metyrapone	2
2,6-dimethylpiperidine	mevalolactone	1
2,6-dimethylpiperidine	midecamycin	1
2,6-dimethylpiperidine	mifepristone	2
2,6-dimethylpiperidine	mimosine	1
2,6-dimethylpiperidine	minaprine	1
2,6-dimethylpiperidine	minocycline	1
2,6-dimethylpiperidine	mitoxantrone	2
2,6-dimethylpiperidine	molindone	2
2,6-dimethylpiperidine	molsidomine	1
2,6-dimethylpiperidine	mometasone	2
2,6-dimethylpiperidine	monensin	1
2,6-dimethylpiperidine	monorden	1
2,6-dimethylpiperidine	moracizine	1
2,6-dimethylpiperidine	morantel	1
2,6-dimethylpiperidine	moxisylyte	1
2,6-dimethylpiperidine	moxonidine	1
2,6-dimethylpiperidine	mycophenolic acid	1
2,6-dimethylpiperidine	myricetin	1
2,6-dimethylpiperidine	nabumetone	1
2,6-dimethylpiperidine	nadide	1
2,6-dimethylpiperidine	nafcillin	3
2,6-dimethylpiperidine	naftopidil	1
2,6-dimethylpiperidine	naloxone	1
2,6-dimethylpiperidine	napelline	3
2,6-dimethylpiperidine	naproxen	2
2,6-dimethylpiperidine	naringin	1
2,6-dimethylpiperidine	neomycin	1
2,6-dimethylpiperidine	neostigmine bromide	2
2,6-dimethylpiperidine	netilmicin	1
2,6-dimethylpiperidine	nicergoline	1
2,6-dimethylpiperidine	niclosamide	1
2,6-dimethylpiperidine	nicotinic acid	1
2,6-dimethylpiperidine	nifenazone	2
2,6-dimethylpiperidine	niflumic acid	1
2,6-dimethylpiperidine	nifuroxazide	2
2,6-dimethylpiperidine	nilutamide	3
2,6-dimethylpiperidine	nimesulide	1
2,6-dimethylpiperidine	nimodipine	1
2,6-dimethylpiperidine	nisoxetine	1
2,6-dimethylpiperidine	nitrofurantoin	1
2,6-dimethylpiperidine	nordihydroguaiaretic acid	2
2,6-dimethylpiperidine	norfloxacin	1
2,6-dimethylpiperidine	nortriptyline	1
2,6-dimethylpiperidine	noscapine	1
2,6-dimethylpiperidine	nystatin	1
2,6-dimethylpiperidine	octopamine	2
2,6-dimethylpiperidine	ofloxacin	2
2,6-dimethylpiperidine	omeprazole	1
2,6-dimethylpiperidine	ondansetron	2
2,6-dimethylpiperidine	orciprenaline	4
2,6-dimethylpiperidine	orphenadrine	1
2,6-dimethylpiperidine	ouabain	1
2,6-dimethylpiperidine	oxantel	1
2,6-dimethylpiperidine	oxedrine	1
2,6-dimethylpiperidine	oxetacaine	3
2,6-dimethylpiperidine	oxprenolol	1
2,6-dimethylpiperidine	oxybenzone	1
2,6-dimethylpiperidine	oxybuprocaine	1
2,6-dimethylpiperidine	oxymetazoline	1
2,6-dimethylpiperidine	papaverine	1
2,6-dimethylpiperidine	paracetamol	1
2,6-dimethylpiperidine	parbendazole	2
2,6-dimethylpiperidine	paromomycin	2
2,6-dimethylpiperidine	parthenolide	2
2,6-dimethylpiperidine	pentamidine	1
2,6-dimethylpiperidine	pentolonium	1
2,6-dimethylpiperidine	pepstatin	3
2,6-dimethylpiperidine	pergolide	1
2,6-dimethylpiperidine	perhexiline	1
2,6-dimethylpiperidine	phenacetin	1
2,6-dimethylpiperidine	phenazone	2
2,6-dimethylpiperidine	phenazopyridine	1
2,6-dimethylpiperidine	phenelzine	2
2,6-dimethylpiperidine	pheneticillin	1
2,6-dimethylpiperidine	phenindione	2
2,6-dimethylpiperidine	pheniramine	1
2,6-dimethylpiperidine	phenoxybenzamine	1
2,6-dimethylpiperidine	phensuximide	1
2,6-dimethylpiperidine	phentolamine	1
2,6-dimethylpiperidine	phthalylsulfathiazole	1
2,6-dimethylpiperidine	picrotoxinin	1
2,6-dimethylpiperidine	pilocarpine	2
2,6-dimethylpiperidine	pindolol	1
2,6-dimethylpiperidine	pioglitazone	2
2,6-dimethylpiperidine	pipemidic acid	1
2,6-dimethylpiperidine	pipenzolate bromide	2
2,6-dimethylpiperidine	piperine	3
2,6-dimethylpiperidine	piperlongumine	2
2,6-dimethylpiperidine	pirenperone	1
2,6-dimethylpiperidine	pirenzepine	1
2,6-dimethylpiperidine	piribedil	1
2,6-dimethylpiperidine	pirinixic acid	1
2,6-dimethylpiperidine	pivampicillin	1
2,6-dimethylpiperidine	pizotifen	1
2,6-dimethylpiperidine	podophyllotoxin	1
2,6-dimethylpiperidine	pralidoxime	2
2,6-dimethylpiperidine	pramocaine	1
2,6-dimethylpiperidine	prednicarbate	1
2,6-dimethylpiperidine	pridinol	3
2,6-dimethylpiperidine	prilocaine	2
2,6-dimethylpiperidine	primaquine	1
2,6-dimethylpiperidine	proadifen	3
2,6-dimethylpiperidine	probenecid	2
2,6-dimethylpiperidine	procaine	2
2,6-dimethylpiperidine	prochlorperazine	2
2,6-dimethylpiperidine	procyclidine	1
2,6-dimethylpiperidine	profenamine	2
2,6-dimethylpiperidine	proglumide	1
2,6-dimethylpiperidine	promethazine	2
2,6-dimethylpiperidine	propafenone	1
2,6-dimethylpiperidine	propantheline bromide	1
2,6-dimethylpiperidine	propidium iodide	1
2,6-dimethylpiperidine	propranolol	1
2,6-dimethylpiperidine	propylthiouracil	1
2,6-dimethylpiperidine	proscillaridin	1
2,6-dimethylpiperidine	protoveratrine A	2
2,6-dimethylpiperidine	protriptyline	2
2,6-dimethylpiperidine	proxymetacaine	2
2,6-dimethylpiperidine	proxyphylline	2
2,6-dimethylpiperidine	pseudopelletierine	1
2,6-dimethylpiperidine	puromycin	1
2,6-dimethylpiperidine	pyrazinamide	1
2,6-dimethylpiperidine	pyridoxine	1
2,6-dimethylpiperidine	pyrimethamine	2
2,6-dimethylpiperidine	pyrithyldione	1
2,6-dimethylpiperidine	quinidine	2
2,6-dimethylpiperidine	quinisocaine	2
2,6-dimethylpiperidine	ramifenazone	1
2,6-dimethylpiperidine	ramipril	1
2,6-dimethylpiperidine	ranitidine	2
2,6-dimethylpiperidine	raubasine	1
2,6-dimethylpiperidine	remoxipride	1
2,6-dimethylpiperidine	reserpine	2
2,6-dimethylpiperidine	resveratrol	2
2,6-dimethylpiperidine	riboflavin	1
2,6-dimethylpiperidine	ribostamycin	2
2,6-dimethylpiperidine	ricinine	2
2,6-dimethylpiperidine	rifabutin	2
2,6-dimethylpiperidine	rifampicin	1
2,6-dimethylpiperidine	riluzole	2
2,6-dimethylpiperidine	rimexolone	1
2,6-dimethylpiperidine	risperidone	2
2,6-dimethylpiperidine	rofecoxib	1
2,6-dimethylpiperidine	rolipram	2
2,6-dimethylpiperidine	rolitetracycline	1
2,6-dimethylpiperidine	rosiglitazone	1
2,6-dimethylpiperidine	rotenone	1
2,6-dimethylpiperidine	roxarsone	2
2,6-dimethylpiperidine	salbutamol	2
2,6-dimethylpiperidine	salsolidin	1
2,6-dimethylpiperidine	salsolinol	2
2,6-dimethylpiperidine	sanguinarine	2
2,6-dimethylpiperidine	saquinavir	3
2,6-dimethylpiperidine	scopolamine	1
2,6-dimethylpiperidine	scopolamine N-oxide	2
2,6-dimethylpiperidine	scopoletin	1
2,6-dimethylpiperidine	scoulerine	1
2,6-dimethylpiperidine	scriptaid	2
2,6-dimethylpiperidine	securinine	3
2,6-dimethylpiperidine	semustine	3
2,6-dimethylpiperidine	seneciphylline	3
2,6-dimethylpiperidine	serotonin	2
2,6-dimethylpiperidine	sertaconazole	1
2,6-dimethylpiperidine	simvastatin	3
2,6-dimethylpiperidine	sisomicin	1
2,6-dimethylpiperidine	skimmianine	3
2,6-dimethylpiperidine	sotalol	2
2,6-dimethylpiperidine	spectinomycin	2
2,6-dimethylpiperidine	spiperone	1
2,6-dimethylpiperidine	spiradoline	1
2,6-dimethylpiperidine	spironolactone	1
2,6-dimethylpiperidine	stachydrine	1
2,6-dimethylpiperidine	streptozocin	1
2,6-dimethylpiperidine	strophanthidin	1
2,6-dimethylpiperidine	sulconazole	1
2,6-dimethylpiperidine	sulfacetamide	1
2,6-dimethylpiperidine	sulfadimethoxine	1
2,6-dimethylpiperidine	sulfadoxine	1
2,6-dimethylpiperidine	sulfamerazine	1
2,6-dimethylpiperidine	sulfamethizole	2
2,6-dimethylpiperidine	sulfamethoxazole	1
2,6-dimethylpiperidine	sulfamethoxypyridazine	2
2,6-dimethylpiperidine	sulfamonomethoxine	2
2,6-dimethylpiperidine	sulfanilamide	3
2,6-dimethylpiperidine	sulfaphenazole	1
2,6-dimethylpiperidine	sulfapyridine	1
2,6-dimethylpiperidine	sulfaquinoxaline	1
2,6-dimethylpiperidine	sulfasalazine	1
2,6-dimethylpiperidine	sulfathiazole	2
2,6-dimethylpiperidine	sulindac	1
2,6-dimethylpiperidine	suloctidil	1
2,6-dimethylpiperidine	sulpiride	1
2,6-dimethylpiperidine	suprofen	1
2,6-dimethylpiperidine	suxibuzone	2
2,6-dimethylpiperidine	talampicillin	1
2,6-dimethylpiperidine	tanespimycin	3
2,6-dimethylpiperidine	telenzepine	2
2,6-dimethylpiperidine	terazosin	2
2,6-dimethylpiperidine	terguride	2
2,6-dimethylpiperidine	testosterone	1
2,6-dimethylpiperidine	tetrandrine	1
2,6-dimethylpiperidine	tetroquinone	2
2,6-dimethylpiperidine	tetryzoline	2
2,6-dimethylpiperidine	thalidomide	1
2,6-dimethylpiperidine	thapsigargin	2
2,6-dimethylpiperidine	theobromine	2
2,6-dimethylpiperidine	theophylline	3
2,6-dimethylpiperidine	thiamazole	1
2,6-dimethylpiperidine	thiamphenicol	1
2,6-dimethylpiperidine	thiocolchicoside	2
2,6-dimethylpiperidine	thioproperazine	2
2,6-dimethylpiperidine	thioridazine	3
2,6-dimethylpiperidine	tiabendazole	1
2,6-dimethylpiperidine	ticarcillin	1
2,6-dimethylpiperidine	tinidazole	1
2,6-dimethylpiperidine	tobramycin	1
2,6-dimethylpiperidine	tocainide	1
2,6-dimethylpiperidine	todralazine	1
2,6-dimethylpiperidine	tolazamide	1
2,6-dimethylpiperidine	tolazoline	1
2,6-dimethylpiperidine	tolfenamic acid	2
2,6-dimethylpiperidine	tolmetin	1
2,6-dimethylpiperidine	tonzonium bromide	2
2,6-dimethylpiperidine	torasemide	1
2,6-dimethylpiperidine	tracazolate	1
2,6-dimethylpiperidine	tranylcypromine	1
2,6-dimethylpiperidine	tretinoin	2
2,6-dimethylpiperidine	triamterene	1
2,6-dimethylpiperidine	tribenoside	1
2,6-dimethylpiperidine	trichlormethiazide	2
2,6-dimethylpiperidine	trichostatin A	2
2,6-dimethylpiperidine	trifluoperazine	2
2,6-dimethylpiperidine	triflupromazine	1
2,6-dimethylpiperidine	triflusal	1
2,6-dimethylpiperidine	trihexyphenidyl	1
2,6-dimethylpiperidine	trimetazidine	1
2,6-dimethylpiperidine	trimethobenzamide	1
2,6-dimethylpiperidine	trimethoprim	1
2,6-dimethylpiperidine	trimethylcolchicinic acid	2
2,6-dimethylpiperidine	trimipramine	3
2,6-dimethylpiperidine	trioxysalen	2
2,6-dimethylpiperidine	troglitazone	1
2,6-dimethylpiperidine	troleandomycin	1
2,6-dimethylpiperidine	tropicamide	2
2,6-dimethylpiperidine	tropine	1
2,6-dimethylpiperidine	tubocurarine chloride	2
2,6-dimethylpiperidine	tyloxapol	2
2,6-dimethylpiperidine	urapidil	1
2,6-dimethylpiperidine	ursodeoxycholic acid	1
2,6-dimethylpiperidine	ursolic acid	1
2,6-dimethylpiperidine	valproic acid	2
2,6-dimethylpiperidine	verteporfin	1
2,6-dimethylpiperidine	vidarabine	1
2,6-dimethylpiperidine	vincamine	2
2,6-dimethylpiperidine	vinpocetine	1
2,6-dimethylpiperidine	viomycin	1
2,6-dimethylpiperidine	vitexin	1
2,6-dimethylpiperidine	vorinostat	2
2,6-dimethylpiperidine	wortmannin	2
2,6-dimethylpiperidine	xamoterol	1
2,6-dimethylpiperidine	xylometazoline	1
2,6-dimethylpiperidine	zalcitabine	1
2,6-dimethylpiperidine	zardaverine	1
2,6-dimethylpiperidine	zidovudine	2
2,6-dimethylpiperidine	zomepirac	2
2,6-dimethylpiperidine	zoxazolamine	1
2,6-dimethylpiperidine	zuclopenthixol	1
4,5-dianilinophthalimide	LY-294002	1
4,5-dianilinophthalimide	Trolox C	1
4,5-dianilinophthalimide	alvespimycin	1
4,5-dianilinophthalimide	aminoglutethimide	1
4,5-dianilinophthalimide	ampyrone	1
4,5-dianilinophthalimide	amrinone	1
4,5-dianilinophthalimide	azacyclonol	1
4,5-dianilinophthalimide	betulin	1
4,5-dianilinophthalimide	chlorhexidine	1
4,5-dianilinophthalimide	chlortetracycline	1
4,5-dianilinophthalimide	chlorzoxazone	1
4,5-dianilinophthalimide	cimetidine	1
4,5-dianilinophthalimide	ciprofibrate	1
4,5-dianilinophthalimide	clindamycin	1
4,5-dianilinophthalimide	clopamide	1
4,5-dianilinophthalimide	edrophonium chloride	1
4,5-dianilinophthalimide	fisetin	1
4,5-dianilinophthalimide	glibenclamide	1
4,5-dianilinophthalimide	iopamidol	1
4,5-dianilinophthalimide	lobeline	1
4,5-dianilinophthalimide	loracarbef	1
4,5-dianilinophthalimide	miconazole	1
4,5-dianilinophthalimide	midecamycin	1
4,5-dianilinophthalimide	molindone	1
4,5-dianilinophthalimide	nialamide	1
4,5-dianilinophthalimide	nicergoline	1
4,5-dianilinophthalimide	oleandomycin	1
4,5-dianilinophthalimide	paclitaxel	1
4,5-dianilinophthalimide	resveratrol	1
4,5-dianilinophthalimide	sulfadimidine	1
4,5-dianilinophthalimide	sulfaphenazole	1
4,5-dianilinophthalimide	tanespimycin	1
4,5-dianilinophthalimide	thapsigargin	1
4,5-dianilinophthalimide	tremorine	1
4,5-dianilinophthalimide	trichostatin A	1
4,5-dianilinophthalimide	triflusal	1
4,5-dianilinophthalimide	valinomycin	1
4,5-dianilinophthalimide	zoxazolamine	1
(+)-chelidonine	0175029-0000	1
(+)-chelidonine	0179445-0000	2
(+)-chelidonine	0225151-0000	1
(+)-chelidonine	15-delta prostaglandin J2	1
(+)-chelidonine	16-delta prostaglandin J2	2
(+)-chelidonine	17-delta prostaglandin J2	1
(+)-chelidonine	18-delta prostaglandin J2	1
(+)-chelidonine	19-delta prostaglandin J2	1
(+)-chelidonine	28-delta prostaglandin J2	1
(+)-chelidonine	32-delta prostaglandin J2	1
(+)-chelidonine	34-delta prostaglandin J2	1
(+)-chelidonine	5155877	1
(+)-chelidonine	5194442	1
(+)-chelidonine	8-azaguanine	1
(+)-chelidonine	AG-013608	1
(+)-chelidonine	CP-863187	1
(+)-chelidonine	F0447-0125	2
(+)-chelidonine	GW-8510	2
(+)-chelidonine	H-7	2
(+)-chelidonine	LY-294002	3
(+)-chelidonine	MG-262	1
(+)-chelidonine	MS-275	1
(+)-chelidonine	PF-00562151-00	1
(+)-chelidonine	PNU-0251126	1
(+)-chelidonine	Prestwick-665	1
(+)-chelidonine	STOCK1N-35215	1
(+)-chelidonine	acemetacin	1
(+)-chelidonine	acetazolamide	1
(+)-chelidonine	acetylsalicylic acid	1
(+)-chelidonine	adiphenine	1
(+)-chelidonine	ajmaline	1
(+)-chelidonine	alexidine	1
(+)-chelidonine	alpha-estradiol	1
(+)-chelidonine	alprostadil	1
(+)-chelidonine	alsterpaullone	3
(+)-chelidonine	alvespimycin	1
(+)-chelidonine	aminoglutethimide	1
(+)-chelidonine	amitriptyline	1
(+)-chelidonine	anisomycin	2
(+)-chelidonine	astemizole	2
(+)-chelidonine	atovaquone	2
(+)-chelidonine	atractyloside	1
(+)-chelidonine	atracurium besilate	1
(+)-chelidonine	azacitidine	2
(+)-chelidonine	azacyclonol	1
(+)-chelidonine	baclofen	1
(+)-chelidonine	benperidol	3
(+)-chelidonine	benzamil	1
(+)-chelidonine	benzathine benzylpenicillin	1
(+)-chelidonine	benzonatate	1
(+)-chelidonine	betonicine	1
(+)-chelidonine	bisacodyl	1
(+)-chelidonine	bufexamac	1
(+)-chelidonine	bumetanide	1
(+)-chelidonine	bupivacaine	1
(+)-chelidonine	calcium pantothenate	1
(+)-chelidonine	camptothecin	3
(+)-chelidonine	canavanine	2
(+)-chelidonine	cephaeline	1
(+)-chelidonine	chenodeoxycholic acid	1
(+)-chelidonine	chlorhexidine	1
(+)-chelidonine	chloroquine	1
(+)-chelidonine	chlorpromazine	1
(+)-chelidonine	chlorprothixene	2
(+)-chelidonine	chlorzoxazone	1
(+)-chelidonine	ciclosporin	1
(+)-chelidonine	clemastine	1
(+)-chelidonine	clemizole	1
(+)-chelidonine	clindamycin	1
(+)-chelidonine	clomipramine	1
(+)-chelidonine	clotrimazole	1
(+)-chelidonine	clozapine	1
(+)-chelidonine	colistin	2
(+)-chelidonine	cyclobenzaprine	1
(+)-chelidonine	cyproheptadine	1
(+)-chelidonine	danazol	1
(+)-chelidonine	daunorubicin	2
(+)-chelidonine	deptropine	1
(+)-chelidonine	dicoumarol	1
(+)-chelidonine	diethylcarbamazine	1
(+)-chelidonine	difenidol	1
(+)-chelidonine	diflunisal	1
(+)-chelidonine	digitoxigenin	1
(+)-chelidonine	digoxigenin	2
(+)-chelidonine	digoxin	2
(+)-chelidonine	dimenhydrinate	1
(+)-chelidonine	diphenhydramine	1
(+)-chelidonine	dipyridamole	1
(+)-chelidonine	dirithromycin	1
(+)-chelidonine	disopyramide	1
(+)-chelidonine	disulfiram	1
(+)-chelidonine	dorzolamide	1
(+)-chelidonine	doxepin	1
(+)-chelidonine	doxorubicin	4
(+)-chelidonine	dropropizine	1
(+)-chelidonine	dyclonine	2
(+)-chelidonine	ebselen	2
(+)-chelidonine	econazole	1
(+)-chelidonine	eldeline	1
(+)-chelidonine	ellipticine	3
(+)-chelidonine	emetine	1
(+)-chelidonine	enalapril	1
(+)-chelidonine	epivincamine	1
(+)-chelidonine	estradiol	1
(+)-chelidonine	etacrynic acid	1
(+)-chelidonine	ethoxyquin	1
(+)-chelidonine	etoposide	1
(+)-chelidonine	fendiline	1
(+)-chelidonine	fenofibrate	1
(+)-chelidonine	fenoterol	1
(+)-chelidonine	flavoxate	1
(+)-chelidonine	fludrocortisone	1
(+)-chelidonine	flunarizine	1
(+)-chelidonine	fluphenazine	1
(+)-chelidonine	fulvestrant	1
(+)-chelidonine	furaltadone	1
(+)-chelidonine	fursultiamine	1
(+)-chelidonine	galantamine	2
(+)-chelidonine	geldanamycin	1
(+)-chelidonine	genistein	1
(+)-chelidonine	glafenine	1
(+)-chelidonine	glibenclamide	1
(+)-chelidonine	gliclazide	1
(+)-chelidonine	griseofulvin	1
(+)-chelidonine	halcinonide	1
(+)-chelidonine	haloperidol	1
(+)-chelidonine	helveticoside	2
(+)-chelidonine	heptaminol	1
(+)-chelidonine	hesperetin	1
(+)-chelidonine	homochlorcyclizine	1
(+)-chelidonine	hycanthone	1
(+)-chelidonine	hydrastine hydrochloride	1
(+)-chelidonine	hydroxyachillin	2
(+)-chelidonine	idoxuridine	2
(+)-chelidonine	ifenprodil	2
(+)-chelidonine	imipramine	1
(+)-chelidonine	indometacin	1
(+)-chelidonine	irinotecan	1
(+)-chelidonine	isocarboxazid	1
(+)-chelidonine	isotretinoin	1
(+)-chelidonine	isoxsuprine	2
(+)-chelidonine	kawain	1
(+)-chelidonine	lanatoside C	1
(+)-chelidonine	latamoxef	1
(+)-chelidonine	levonorgestrel	1
(+)-chelidonine	lincomycin	1
(+)-chelidonine	lisinopril	1
(+)-chelidonine	lobeline	1
(+)-chelidonine	lomustine	1
(+)-chelidonine	lumicolchicine	2
(+)-chelidonine	lycorine	1
(+)-chelidonine	lynestrenol	1
(+)-chelidonine	mafenide	1
(+)-chelidonine	maprotiline	1
(+)-chelidonine	mebhydrolin	2
(+)-chelidonine	mefloquine	2
(+)-chelidonine	meglumine	1
(+)-chelidonine	menadione	2
(+)-chelidonine	mepacrine	1
(+)-chelidonine	mephentermine	1
(+)-chelidonine	meptazinol	1
(+)-chelidonine	meropenem	1
(+)-chelidonine	mestranol	1
(+)-chelidonine	metaraminol	2
(+)-chelidonine	methazolamide	1
(+)-chelidonine	methylbenzethonium chloride	1
(+)-chelidonine	meticrane	1
(+)-chelidonine	metronidazole	1
(+)-chelidonine	midecamycin	2
(+)-chelidonine	minocycline	2
(+)-chelidonine	mitoxantrone	3
(+)-chelidonine	molindone	2
(+)-chelidonine	mometasone	1
(+)-chelidonine	monensin	1
(+)-chelidonine	monorden	1
(+)-chelidonine	moroxydine	1
(+)-chelidonine	moxisylyte	1
(+)-chelidonine	naftopidil	2
(+)-chelidonine	niflumic acid	1
(+)-chelidonine	nifuroxazide	1
(+)-chelidonine	nitrofurantoin	1
(+)-chelidonine	norcyclobenzaprine	1
(+)-chelidonine	nordihydroguaiaretic acid	1
(+)-chelidonine	norethisterone	1
(+)-chelidonine	nortriptyline	1
(+)-chelidonine	ofloxacin	1
(+)-chelidonine	ouabain	2
(+)-chelidonine	parthenolide	1
(+)-chelidonine	pentetrazol	1
(+)-chelidonine	pentolonium	1
(+)-chelidonine	pepstatin	1
(+)-chelidonine	pergolide	1
(+)-chelidonine	perhexiline	1
(+)-chelidonine	phenoxybenzamine	1
(+)-chelidonine	pinacidil	1
(+)-chelidonine	piperlongumine	1
(+)-chelidonine	praziquantel	1
(+)-chelidonine	prednisolone	1
(+)-chelidonine	prenylamine	1
(+)-chelidonine	primaquine	1
(+)-chelidonine	probenecid	2
(+)-chelidonine	proscillaridin	1
(+)-chelidonine	puromycin	1
(+)-chelidonine	pyrimethamine	1
(+)-chelidonine	pyrithyldione	1
(+)-chelidonine	pyrvinium	1
(+)-chelidonine	quinisocaine	1
(+)-chelidonine	quinpirole	1
(+)-chelidonine	ramipril	1
(+)-chelidonine	reserpine	2
(+)-chelidonine	resveratrol	1
(+)-chelidonine	salsolidin	1
(+)-chelidonine	sanguinarine	1
(+)-chelidonine	scopolamine N-oxide	1
(+)-chelidonine	scoulerine	1
(+)-chelidonine	securinine	1
(+)-chelidonine	semustine	1
(+)-chelidonine	sirolimus	2
(+)-chelidonine	solanine	1
(+)-chelidonine	spectinomycin	2
(+)-chelidonine	spiperone	1
(+)-chelidonine	staurosporine	2
(+)-chelidonine	strophanthidin	1
(+)-chelidonine	sulfadiazine	1
(+)-chelidonine	sulfadimidine	1
(+)-chelidonine	sulfamerazine	1
(+)-chelidonine	sulfaphenazole	1
(+)-chelidonine	sulfasalazine	1
(+)-chelidonine	sulfathiazole	2
(+)-chelidonine	suloctidil	1
(+)-chelidonine	sulpiride	1
(+)-chelidonine	tanespimycin	3
(+)-chelidonine	telenzepine	1
(+)-chelidonine	terfenadine	1
(+)-chelidonine	thalidomide	1
(+)-chelidonine	thapsigargin	2
(+)-chelidonine	thioguanosine	1
(+)-chelidonine	thioridazine	3
(+)-chelidonine	thiostrepton	2
(+)-chelidonine	tiapride	1
(+)-chelidonine	tolfenamic acid	1
(+)-chelidonine	tonzonium bromide	1
(+)-chelidonine	tracazolate	1
(+)-chelidonine	trazodone	1
(+)-chelidonine	trichlormethiazide	2
(+)-chelidonine	trichostatin A	4
(+)-chelidonine	trifluoperazine	1
(+)-chelidonine	trimethylcolchicinic acid	2
(+)-chelidonine	troglitazone	1
(+)-chelidonine	tropicamide	1
(+)-chelidonine	valproic acid	1
(+)-chelidonine	vorinostat	1
(+)-chelidonine	withaferin A	1
(+)-chelidonine	xylometazoline	1
(+)-chelidonine	zardaverine	2
(+)-chelidonine	zidovudine	1
(+)-chelidonine	zimeldine	1
(+)-isoprenaline	(+/-)-catechin	1
(+)-isoprenaline	(-)-MK-801	1
(+)-isoprenaline	(-)-atenolol	1
(+)-isoprenaline	(-)-isoprenaline	2
(+)-isoprenaline	0175029-0000	1
(+)-isoprenaline	0179445-0000	1
(+)-isoprenaline	0317956-0000	1
(+)-isoprenaline	10-methoxyharmalan	1
(+)-isoprenaline	17-delta prostaglandin J2	1
(+)-isoprenaline	22-aminocephalosporanic acid	1
(+)-isoprenaline	24-delta prostaglandin J2	1
(+)-isoprenaline	6-azathymine	1
(+)-isoprenaline	6-benzylaminopurine	1
(+)-isoprenaline	6-bromoindirubin-3'-oxime	1
(+)-isoprenaline	8-azaguanine	1
(+)-isoprenaline	AG-012559	1
(+)-isoprenaline	AG-013608	1
(+)-isoprenaline	AH-23848	1
(+)-isoprenaline	AR-A014418	1
(+)-isoprenaline	CP-320650-01	1
(+)-isoprenaline	GW-8510	1
(+)-isoprenaline	H-7	2
(+)-isoprenaline	L-methionine sulfoximine	1
(+)-isoprenaline	LY-294002	1
(+)-isoprenaline	N-acetyl-L-aspartic acid	1
(+)-isoprenaline	PHA-00851261E	1
(+)-isoprenaline	Prestwick-1085	1
(+)-isoprenaline	Prestwick-664	1
(+)-isoprenaline	Prestwick-685	1
(+)-isoprenaline	Prestwick-689	1
(+)-isoprenaline	Prestwick-860	2
(+)-isoprenaline	Prestwick-864	1
(+)-isoprenaline	Prestwick-967	1
(+)-isoprenaline	Prestwick-972	1
(+)-isoprenaline	Prestwick-981	1
(+)-isoprenaline	SR-95531	1
(+)-isoprenaline	STOCK1N-35215	1
(+)-isoprenaline	TTNPB	1
(+)-isoprenaline	Trolox C	1
(+)-isoprenaline	abamectin	1
(+)-isoprenaline	acepromazine	1
(+)-isoprenaline	adipiodone	1
(+)-isoprenaline	adrenosterone	1
(+)-isoprenaline	albendazole	1
(+)-isoprenaline	alclometasone	2
(+)-isoprenaline	alexidine	1
(+)-isoprenaline	allantoin	1
(+)-isoprenaline	alpha-ergocryptine	1
(+)-isoprenaline	alpha-yohimbine	1
(+)-isoprenaline	alprostadil	1
(+)-isoprenaline	alsterpaullone	1
(+)-isoprenaline	amikacin	1
(+)-isoprenaline	amprolium	1
(+)-isoprenaline	ampyrone	1
(+)-isoprenaline	amrinone	1
(+)-isoprenaline	amylocaine	1
(+)-isoprenaline	anabasine	1
(+)-isoprenaline	antimycin A	1
(+)-isoprenaline	apigenin	2
(+)-isoprenaline	articaine	1
(+)-isoprenaline	atovaquone	1
(+)-isoprenaline	bacampicillin	1
(+)-isoprenaline	baclofen	1
(+)-isoprenaline	benperidol	2
(+)-isoprenaline	benserazide	1
(+)-isoprenaline	benzbromarone	1
(+)-isoprenaline	benzethonium chloride	1
(+)-isoprenaline	bergenin	1
(+)-isoprenaline	beta-escin	1
(+)-isoprenaline	betahistine	1
(+)-isoprenaline	betazole	1
(+)-isoprenaline	betulinic acid	1
(+)-isoprenaline	bisacodyl	1
(+)-isoprenaline	bromopride	1
(+)-isoprenaline	budesonide	1
(+)-isoprenaline	bupropion	1
(+)-isoprenaline	butamben	1
(+)-isoprenaline	butirosin	1
(+)-isoprenaline	calcium pantothenate	2
(+)-isoprenaline	camptothecin	2
(+)-isoprenaline	canadine	1
(+)-isoprenaline	canavanine	1
(+)-isoprenaline	cantharidin	3
(+)-isoprenaline	capsaicin	1
(+)-isoprenaline	carbenoxolone	1
(+)-isoprenaline	carcinine	1
(+)-isoprenaline	carmustine	1
(+)-isoprenaline	cefalonium	1
(+)-isoprenaline	cefalotin	1
(+)-isoprenaline	cefixime	1
(+)-isoprenaline	cefmetazole	1
(+)-isoprenaline	ceforanide	1
(+)-isoprenaline	cefotetan	1
(+)-isoprenaline	cefotiam	1
(+)-isoprenaline	ceftazidime	1
(+)-isoprenaline	cefuroxime	1
(+)-isoprenaline	cephaeline	1
(+)-isoprenaline	chlorambucil	1
(+)-isoprenaline	chloroquine	1
(+)-isoprenaline	chlorprothixene	1
(+)-isoprenaline	ciclosporin	1
(+)-isoprenaline	cimetidine	1
(+)-isoprenaline	cinchonidine	1
(+)-isoprenaline	cinchonine	2
(+)-isoprenaline	cinnarizine	1
(+)-isoprenaline	cinoxacin	2
(+)-isoprenaline	cisapride	1
(+)-isoprenaline	clemizole	1
(+)-isoprenaline	clindamycin	1
(+)-isoprenaline	clobetasol	1
(+)-isoprenaline	clomipramine	1
(+)-isoprenaline	clotrimazole	1
(+)-isoprenaline	clozapine	1
(+)-isoprenaline	colchicine	1
(+)-isoprenaline	colforsin	1
(+)-isoprenaline	colistin	1
(+)-isoprenaline	conessine	2
(+)-isoprenaline	corbadrine	1
(+)-isoprenaline	corynanthine	1
(+)-isoprenaline	cyclobenzaprine	1
(+)-isoprenaline	cycloserine	1
(+)-isoprenaline	cyproheptadine	1
(+)-isoprenaline	cytisine	1
(+)-isoprenaline	dantrolene	1
(+)-isoprenaline	dapsone	1
(+)-isoprenaline	debrisoquine	1
(+)-isoprenaline	decamethonium bromide	1
(+)-isoprenaline	deferoxamine	1
(+)-isoprenaline	delsoline	1
(+)-isoprenaline	demeclocycline	1
(+)-isoprenaline	denatonium benzoate	1
(+)-isoprenaline	deptropine	1
(+)-isoprenaline	dexibuprofen	1
(+)-isoprenaline	dexpropranolol	1
(+)-isoprenaline	diethylcarbamazine	1
(+)-isoprenaline	diethylstilbestrol	1
(+)-isoprenaline	diflunisal	1
(+)-isoprenaline	digitoxigenin	2
(+)-isoprenaline	digoxigenin	1
(+)-isoprenaline	digoxin	1
(+)-isoprenaline	diltiazem	1
(+)-isoprenaline	dinoprost	1
(+)-isoprenaline	doxazosin	1
(+)-isoprenaline	doxorubicin	1
(+)-isoprenaline	doxycycline	1
(+)-isoprenaline	doxylamine	1
(+)-isoprenaline	eldeline	1
(+)-isoprenaline	ellipticine	1
(+)-isoprenaline	enilconazole	1
(+)-isoprenaline	epiandrosterone	1
(+)-isoprenaline	epitiostanol	1
(+)-isoprenaline	esculin	1
(+)-isoprenaline	estradiol	1
(+)-isoprenaline	estrone	2
(+)-isoprenaline	etacrynic acid	1
(+)-isoprenaline	etamsylate	1
(+)-isoprenaline	etanidazole	1
(+)-isoprenaline	ethionamide	1
(+)-isoprenaline	ethisterone	1
(+)-isoprenaline	ethoxyquin	1
(+)-isoprenaline	eticlopride	1
(+)-isoprenaline	etiocholanolone	1
(+)-isoprenaline	famotidine	1
(+)-isoprenaline	felbinac	1
(+)-isoprenaline	fenbufen	1
(+)-isoprenaline	finasteride	1
(+)-isoprenaline	flavoxate	1
(+)-isoprenaline	flecainide	1
(+)-isoprenaline	fludrocortisone	1
(+)-isoprenaline	flumequine	1
(+)-isoprenaline	fluocinonide	1
(+)-isoprenaline	fluorometholone	1
(+)-isoprenaline	fluvastatin	1
(+)-isoprenaline	foliosidine	1
(+)-isoprenaline	fosfosal	1
(+)-isoprenaline	fulvestrant	1
(+)-isoprenaline	furazolidone	1
(+)-isoprenaline	furosemide	1
(+)-isoprenaline	fursultiamine	1
(+)-isoprenaline	galantamine	2
(+)-isoprenaline	geldanamycin	3
(+)-isoprenaline	genistein	1
(+)-isoprenaline	gibberellic acid	1
(+)-isoprenaline	glibenclamide	1
(+)-isoprenaline	gliclazide	1
(+)-isoprenaline	glimepiride	1
(+)-isoprenaline	glycocholic acid	1
(+)-isoprenaline	gossypol	1
(+)-isoprenaline	gramine	2
(+)-isoprenaline	guaifenesin	1
(+)-isoprenaline	guanethidine	1
(+)-isoprenaline	haloperidol	1
(+)-isoprenaline	harmine	1
(+)-isoprenaline	helveticoside	1
(+)-isoprenaline	hesperidin	1
(+)-isoprenaline	hexestrol	1
(+)-isoprenaline	homatropine	1
(+)-isoprenaline	homochlorcyclizine	1
(+)-isoprenaline	hycanthone	1
(+)-isoprenaline	hydrocortisone	1
(+)-isoprenaline	hydroxyachillin	1
(+)-isoprenaline	hydroxyzine	1
(+)-isoprenaline	hymecromone	1
(+)-isoprenaline	hyoscyamine	1
(+)-isoprenaline	idoxuridine	1
(+)-isoprenaline	ifosfamide	1
(+)-isoprenaline	imipramine	1
(+)-isoprenaline	indometacin	1
(+)-isoprenaline	iopromide	1
(+)-isoprenaline	ioxaglic acid	1
(+)-isoprenaline	irinotecan	1
(+)-isoprenaline	isocorydine	1
(+)-isoprenaline	isoetarine	1
(+)-isoprenaline	isoniazid	1
(+)-isoprenaline	isosorbide	1
(+)-isoprenaline	isoxsuprine	1
(+)-isoprenaline	isradipine	1
(+)-isoprenaline	kaempferol	1
(+)-isoprenaline	kawain	1
(+)-isoprenaline	ketoprofen	1
(+)-isoprenaline	kinetin	1
(+)-isoprenaline	lanatoside C	2
(+)-isoprenaline	latamoxef	1
(+)-isoprenaline	leflunomide	1
(+)-isoprenaline	letrozole	1
(+)-isoprenaline	levcycloserine	1
(+)-isoprenaline	lidoflazine	1
(+)-isoprenaline	lobelanidine	1
(+)-isoprenaline	lovastatin	1
(+)-isoprenaline	loxapine	1
(+)-isoprenaline	lumicolchicine	2
(+)-isoprenaline	luteolin	2
(+)-isoprenaline	lycorine	1
(+)-isoprenaline	mebhydrolin	2
(+)-isoprenaline	medrysone	1
(+)-isoprenaline	megestrol	1
(+)-isoprenaline	mepacrine	1
(+)-isoprenaline	mephenesin	1
(+)-isoprenaline	mestranol	1
(+)-isoprenaline	methapyrilene	1
(+)-isoprenaline	methazolamide	1
(+)-isoprenaline	methotrexate	1
(+)-isoprenaline	methoxsalen	1
(+)-isoprenaline	methylprednisolone	1
(+)-isoprenaline	metoclopramide	1
(+)-isoprenaline	metronidazole	1
(+)-isoprenaline	metyrapone	1
(+)-isoprenaline	mifepristone	1
(+)-isoprenaline	mimosine	1
(+)-isoprenaline	minocycline	1
(+)-isoprenaline	mitoxantrone	2
(+)-isoprenaline	molindone	1
(+)-isoprenaline	molsidomine	1
(+)-isoprenaline	mometasone	1
(+)-isoprenaline	monorden	2
(+)-isoprenaline	moxonidine	1
(+)-isoprenaline	myricetin	2
(+)-isoprenaline	nabumetone	1
(+)-isoprenaline	nadide	1
(+)-isoprenaline	nafcillin	1
(+)-isoprenaline	napelline	1
(+)-isoprenaline	naproxen	1
(+)-isoprenaline	netilmicin	1
(+)-isoprenaline	niclosamide	1
(+)-isoprenaline	nicotinic acid	2
(+)-isoprenaline	nifenazone	1
(+)-isoprenaline	niflumic acid	1
(+)-isoprenaline	nifuroxazide	2
(+)-isoprenaline	nilutamide	1
(+)-isoprenaline	nimesulide	1
(+)-isoprenaline	nisoxetine	1
(+)-isoprenaline	nocodazole	1
(+)-isoprenaline	norcyclobenzaprine	1
(+)-isoprenaline	norfloxacin	1
(+)-isoprenaline	ofloxacin	1
(+)-isoprenaline	ondansetron	1
(+)-isoprenaline	orciprenaline	1
(+)-isoprenaline	orphenadrine	1
(+)-isoprenaline	ouabain	2
(+)-isoprenaline	oxetacaine	1
(+)-isoprenaline	paromomycin	1
(+)-isoprenaline	parthenolide	1
(+)-isoprenaline	pentamidine	1
(+)-isoprenaline	pepstatin	2
(+)-isoprenaline	pergolide	1
(+)-isoprenaline	phenazone	1
(+)-isoprenaline	phenelzine	1
(+)-isoprenaline	pheneticillin	1
(+)-isoprenaline	phenindione	1
(+)-isoprenaline	pioglitazone	1
(+)-isoprenaline	pipemidic acid	1
(+)-isoprenaline	pipenzolate bromide	1
(+)-isoprenaline	piperine	1
(+)-isoprenaline	piperlongumine	2
(+)-isoprenaline	pirenperone	1
(+)-isoprenaline	piribedil	1
(+)-isoprenaline	pirinixic acid	1
(+)-isoprenaline	pizotifen	1
(+)-isoprenaline	podophyllotoxin	2
(+)-isoprenaline	pralidoxime	1
(+)-isoprenaline	pridinol	1
(+)-isoprenaline	primaquine	2
(+)-isoprenaline	proadifen	1
(+)-isoprenaline	probenecid	1
(+)-isoprenaline	procaine	1
(+)-isoprenaline	profenamine	1
(+)-isoprenaline	promethazine	1
(+)-isoprenaline	propafenone	1
(+)-isoprenaline	propidium iodide	1
(+)-isoprenaline	propylthiouracil	1
(+)-isoprenaline	proscillaridin	1
(+)-isoprenaline	protriptyline	1
(+)-isoprenaline	proxymetacaine	1
(+)-isoprenaline	proxyphylline	1
(+)-isoprenaline	pseudopelletierine	1
(+)-isoprenaline	pyrimethamine	2
(+)-isoprenaline	quinidine	1
(+)-isoprenaline	quinisocaine	2
(+)-isoprenaline	quinpirole	1
(+)-isoprenaline	ramifenazone	1
(+)-isoprenaline	ramipril	1
(+)-isoprenaline	ranitidine	1
(+)-isoprenaline	reserpine	2
(+)-isoprenaline	resveratrol	1
(+)-isoprenaline	riboflavin	1
(+)-isoprenaline	ribostamycin	1
(+)-isoprenaline	ricinine	1
(+)-isoprenaline	rifabutin	1
(+)-isoprenaline	rifampicin	1
(+)-isoprenaline	riluzole	1
(+)-isoprenaline	rolitetracycline	1
(+)-isoprenaline	roxarsone	1
(+)-isoprenaline	salsolidin	1
(+)-isoprenaline	salsolinol	1
(+)-isoprenaline	sanguinarine	1
(+)-isoprenaline	saquinavir	1
(+)-isoprenaline	scopolamine N-oxide	1
(+)-isoprenaline	scopoletin	1
(+)-isoprenaline	scoulerine	1
(+)-isoprenaline	scriptaid	1
(+)-isoprenaline	securinine	1
(+)-isoprenaline	seneciphylline	1
(+)-isoprenaline	simvastatin	1
(+)-isoprenaline	skimmianine	2
(+)-isoprenaline	solanine	1
(+)-isoprenaline	sotalol	1
(+)-isoprenaline	spectinomycin	1
(+)-isoprenaline	spiperone	1
(+)-isoprenaline	spiradoline	1
(+)-isoprenaline	spironolactone	1
(+)-isoprenaline	stachydrine	1
(+)-isoprenaline	streptozocin	1
(+)-isoprenaline	strophanthidin	2
(+)-isoprenaline	sulconazole	1
(+)-isoprenaline	sulfamethizole	1
(+)-isoprenaline	sulfamethoxazole	1
(+)-isoprenaline	sulfamethoxypyridazine	1
(+)-isoprenaline	sulfapyridine	1
(+)-isoprenaline	sulfaquinoxaline	1
(+)-isoprenaline	sulfathiazole	1
(+)-isoprenaline	suloctidil	1
(+)-isoprenaline	suprofen	1
(+)-isoprenaline	suxibuzone	1
(+)-isoprenaline	tanespimycin	1
(+)-isoprenaline	telenzepine	1
(+)-isoprenaline	terazosin	1
(+)-isoprenaline	terguride	1
(+)-isoprenaline	tetrandrine	1
(+)-isoprenaline	tetroquinone	1
(+)-isoprenaline	tetryzoline	2
(+)-isoprenaline	theophylline	1
(+)-isoprenaline	thiocolchicoside	1
(+)-isoprenaline	thioguanosine	1
(+)-isoprenaline	thioproperazine	1
(+)-isoprenaline	thioridazine	1
(+)-isoprenaline	tiabendazole	1
(+)-isoprenaline	tocainide	1
(+)-isoprenaline	tolazamide	1
(+)-isoprenaline	tolfenamic acid	1
(+)-isoprenaline	tolmetin	1
(+)-isoprenaline	tretinoin	2
(+)-isoprenaline	tribenoside	1
(+)-isoprenaline	trichlormethiazide	1
(+)-isoprenaline	trichostatin A	1
(+)-isoprenaline	trifluoperazine	1
(+)-isoprenaline	triflusal	1
(+)-isoprenaline	trihexyphenidyl	2
(+)-isoprenaline	trimetazidine	1
(+)-isoprenaline	trimethobenzamide	1
(+)-isoprenaline	trimethylcolchicinic acid	1
(+)-isoprenaline	trimipramine	1
(+)-isoprenaline	trioxysalen	2
(+)-isoprenaline	troglitazone	1
(+)-isoprenaline	tropicamide	1
(+)-isoprenaline	tubocurarine chloride	1
(+)-isoprenaline	tyloxapol	1
(+)-isoprenaline	urapidil	1
(+)-isoprenaline	ursodeoxycholic acid	1
(+)-isoprenaline	ursolic acid	1
(+)-isoprenaline	verteporfin	1
(+)-isoprenaline	vidarabine	1
(+)-isoprenaline	vincamine	1
(+)-isoprenaline	vinpocetine	1
(+)-isoprenaline	vitexin	1
(+)-isoprenaline	vorinostat	2
(+)-isoprenaline	wortmannin	1
(+)-isoprenaline	xylometazoline	1
(+)-isoprenaline	zidovudine	1
(+)-isoprenaline	zomepirac	1
(+/-)-catechin	(-)-MK-801	1
(+/-)-catechin	(-)-atenolol	2
(+/-)-catechin	(-)-isoprenaline	2
(+/-)-catechin	0175029-0000	1
(+/-)-catechin	0179445-0000	4
(+/-)-catechin	0297417-0002B	1
(+/-)-catechin	0317956-0000	1
(+/-)-catechin	10-methoxyharmalan	1
(+/-)-catechin	11-aminocephalosporanic acid	1
(+/-)-catechin	12-aminocephalosporanic acid	1
(+/-)-catechin	13-aminocephalosporanic acid	1
(+/-)-catechin	15-aminocephalosporanic acid	1
(+/-)-catechin	17-delta prostaglandin J2	1
(+/-)-catechin	18-aminocephalosporanic acid	1
(+/-)-catechin	19-aminocephalosporanic acid	1
(+/-)-catechin	20-aminocephalosporanic acid	1
(+/-)-catechin	22-aminocephalosporanic acid	1
(+/-)-catechin	25-delta prostaglandin J2	1
(+/-)-catechin	6-azathymine	2
(+/-)-catechin	6-benzylaminopurine	1
(+/-)-catechin	6-bromoindirubin-3'-oxime	1
(+/-)-catechin	7-aminocephalosporanic acid	2
(+/-)-catechin	8-azaguanine	1
(+/-)-catechin	9-aminocephalosporanic acid	1
(+/-)-catechin	AG-012559	1
(+/-)-catechin	AG-013608	1
(+/-)-catechin	AR-A014418	1
(+/-)-catechin	CP-320650-01	1
(+/-)-catechin	CP-863187	1
(+/-)-catechin	GW-8510	2
(+/-)-catechin	Gly-His-Lys	1
(+/-)-catechin	H-7	2
(+/-)-catechin	L-methionine sulfoximine	1
(+/-)-catechin	LY-294002	3
(+/-)-catechin	MS-275	1
(+/-)-catechin	N-acetyl-L-aspartic acid	2
(+/-)-catechin	PHA-00851261E	1
(+/-)-catechin	PNU-0293363	1
(+/-)-catechin	Prestwick-1085	2
(+/-)-catechin	Prestwick-664	1
(+/-)-catechin	Prestwick-685	1
(+/-)-catechin	Prestwick-689	1
(+/-)-catechin	Prestwick-857	2
[truncated: 175,723 more rows]
