# Supplementary material for: System level characterization of small molecule drugs and their affected long noncoding RNAs
Source: Aging (Albany NY). 2019 Dec 18;11(24):12428–51. doi: 10.18632/aging.102581 (PMC6949102; doi:10.18632/aging.102581)
Supplement: Supplementary Dataset 4 [file aging-11-102581-s001..txt]

ABO	AD000090.2.1
ABO	CTD-2562J17.7.1
ABO	DGCR5
ABO	EGOT
ABO	FAM182A
ABO	FGD5-AS1
ABO	LINC00483
ABO	LINC00667
ABO	LL22NC03-2H8.5
ABO	RP11-148B6.1.1
ABO	RP11-286E11.2.1
ABO	RP11-499E18.1.1
ABO	RP3-522P13.3.1
ABO	U47924.30
AC004447.2	RP11-492E3.1.1
AC004840.9.1	C6orf124
AC004840.9.1	LINC00302
AC004840.9.1	MYCNOS
AC004840.9.1	RP1-223E5.4.1
AC004840.9.1	RP13-514E23.1.1
AC004840.9.1	SRD5A2
AC004840.9.1	ZNF205-AS1
AC004893.11.1	RP11-1148L6.5.1
AC005546.2	AC007389.3.1
AC005546.2	GUSBP11
AC005546.2	MMP12
AC005943.5	LINC00472
AC005943.5	RP11-277L2.5
AC005943.5	RP11-44F21.3.1
AC005943.5	RP11-57H14.4.1
AC005943.5	RP11-617D20.1.1
AC005943.5	RP11-769O8.1
AC005943.5	RP11-84C10.2.1
AC005943.5	RP4-630C24.3.1
AC006042.6.1	C21orf77
AC006042.6.1	LINC00302
AC006042.6.1	LINC00472
AC006042.6.1	RP1-223E5.4.1
AC006042.6.1	RP11-277L2.5
AC006042.6.1	RP11-44F21.3.1
AC006042.6.1	RP11-57H14.4.1
AC006042.6.1	RP11-617D20.1.1
AC006042.6.1	RP11-769O8.1
AC006042.6.1	RP4-630C24.3.1
AC007319.1.1	AC069513.3.1
AC007319.1.1	C6orf124
AC007319.1.1	CTD-2008P7.8
AC007319.1.1	DTX2P1-UPK3BP1-PMS2P11
AC007319.1.1	JRK
AC007319.1.1	LINC00302
AC007319.1.1	LINC00472
AC007319.1.1	MYCNOS
AC007319.1.1	RP1-223E5.4.1
AC007319.1.1	RP11-118B22.2.1
AC007319.1.1	RP11-277L2.5
AC007319.1.1	RP11-44F21.3.1
AC007319.1.1	RP11-492E3.1.1
AC007319.1.1	RP11-57H14.4.1
AC007319.1.1	RP11-617D20.1.1
AC007319.1.1	RP11-769O8.1
AC007319.1.1	RP13-514E23.1.1
AC007319.1.1	RP4-630C24.3.1
AC007319.1.1	SRD5A2
AC007319.1.1	ZNF205-AS1
AC007389.3.1	AC009299.3.1
AC007389.3.1	AD000090.2.1
AC007389.3.1	C9orf31
AC007389.3.1	CTD-2562J17.7.1
AC007389.3.1	DGCR11
AC007389.3.1	DGCR5
AC007389.3.1	DLEU2
AC007389.3.1	EGOT
AC007389.3.1	FAM182A
AC007389.3.1	FGD5-AS1
AC007389.3.1	LINC00339
AC007389.3.1	LINC00483
AC007389.3.1	LINC00667
AC007389.3.1	LL22NC03-2H8.5
AC007389.3.1	MEG3
AC007389.3.1	MIR22HG
AC007389.3.1	PDXDC2P
AC007389.3.1	RP1-302G2.5
AC007389.3.1	RP11-106M3.3.1
AC007389.3.1	RP11-148B6.1.1
AC007389.3.1	RP11-170N11.1.1
AC007389.3.1	RP11-203B9.4.1
AC007389.3.1	RP11-286E11.2.1
AC007389.3.1	RP11-499E18.1.1
AC007389.3.1	RP11-499P20.2.1
AC007389.3.1	RP11-612B6.2.1
AC007389.3.1	RP11-655M14.13.1
AC007389.3.1	RP11-74N20.1.1
AC007389.3.1	RP11-82L18.2.1
AC007389.3.1	RP3-522P13.3.1
AC007389.3.1	RP5-1068E13.3.1
AC007389.3.1	SEMA3B
AC007389.3.1	SNHG3
AC007389.3.1	U66059.58.1
AC009299.3.1	C8orf71
AC009299.3.1	CTD-2562J17.7.1
AC009299.3.1	DGCR11
AC009299.3.1	DGCR5
AC009299.3.1	EGOT
AC009299.3.1	FAM182A
AC009299.3.1	LINC00339
AC009299.3.1	LINC00483
AC009299.3.1	LINC00667
AC009299.3.1	MEG3
AC009299.3.1	RP1-302G2.5
AC009299.3.1	RP11-148B6.1.1
AC009299.3.1	RP11-170N11.1.1
AC009299.3.1	RP11-286E11.2.1
AC009299.3.1	RP11-499E18.1.1
AC009299.3.1	RP11-655M14.13.1
AC009299.3.1	RP11-74N20.1.1
AC009299.3.1	RP3-522P13.3.1
AC009299.3.1	RP5-1068E13.3.1
AC009299.3.1	SEMA3B
AC009299.3.1	TTTY14
AC009299.3.1	U66059.58.1
AC012065.7.1	C21orf77
AC012065.7.1	C6orf124
AC012065.7.1	CTB-55O6.4
AC012065.7.1	CTD-2303B20.1.1
AC012065.7.1	LINC00302
AC012065.7.1	MYCNOS
AC012065.7.1	RP1-223E5.4.1
AC012065.7.1	RP11-181G12.2.1
AC012065.7.1	RP13-514E23.1.1
AC012065.7.1	RP4-802A10.1
AC012065.7.1	SRD5A2
AC012065.7.1	ZNF205-AS1
AC012074.2.1	C8orf71
AC012074.2.1	RP11-119F7.5.1
AC012074.2.1	RP11-181G12.2.1
AC012074.2.1	TTTY14
AC069513.3.1	CASP8AP2
AC069513.3.1	CROCCP2
AC069513.3.1	CTA-204B4.6.1
AC069513.3.1	LINC00094
AC069513.3.1	LINC00338
AC069513.3.1	LINC00339
AC069513.3.1	LINC00341
AC069513.3.1	LINC00342
AC069513.3.1	LL22NC03-2H8.5
AC069513.3.1	MAP3K14
AC069513.3.1	MCM3AP-AS1
AC069513.3.1	RP11-101E13.5
AC069513.3.1	RP11-1148L6.5.1
AC069513.3.1	RP11-152N13.16
AC069513.3.1	RP11-163O17.1.1
AC069513.3.1	RP11-20D14.6.1
AC069513.3.1	RP11-259N19.1
AC069513.3.1	RP11-499P20.2.1
AC069513.3.1	RP11-566E18.3.1
AC069513.3.1	RP11-574K11.5.1
AC069513.3.1	RP11-617F23.1.1
AC069513.3.1	RP11-649A18.7
AC069513.3.1	RP11-655M14.13.1
AC069513.3.1	RP4-564F22.2.1
AC069513.3.1	SNHG14
AC069513.3.1	SNHG3
AC069513.3.1	WT1-AS
AC069513.3.1	ZNF518A
AC069513.3.1	ZNRD1-AS1
AC084219.3	AD000090.2.1
AC084219.3	CTD-2562J17.7.1
AC084219.3	DGCR11
AC084219.3	DGCR5
AC084219.3	DLEU2
AC084219.3	EGOT
AC084219.3	FAM182A
AC084219.3	FGD5-AS1
AC084219.3	LINC00339
AC084219.3	LINC00483
AC084219.3	LINC00667
AC084219.3	LL22NC03-2H8.5
AC084219.3	MEG3
AC084219.3	RP1-302G2.5
AC084219.3	RP11-148B6.1.1
AC084219.3	RP11-170N11.1.1
AC084219.3	RP11-286E11.2.1
AC084219.3	RP11-499E18.1.1
AC084219.3	RP11-612B6.2.1
AC084219.3	RP11-74N20.1.1
AC084219.3	RP3-522P13.3.1
AC084219.3	RP5-1068E13.3.1
AC084219.3	U66059.58.1
AC091132.1.1	C6orf124
AC091132.1.1	MYCNOS
AC091132.1.1	RP11-492E3.1.1
AC091132.1.1	RP11-680F8.4.1
AC091132.1.1	RP13-514E23.1.1
AC091132.1.1	SRD5A2
AC091132.1.1	ZNF205-AS1
AC159540.1.1	JRK
AC159540.1.1	LINC00472
AC159540.1.1	RP11-277L2.5
AC159540.1.1	RP11-44F21.3.1
AC159540.1.1	RP11-57H14.4.1
AC159540.1.1	RP11-617D20.1.1
AC159540.1.1	RP11-769O8.1
AC159540.1.1	RP4-630C24.3.1
AC159540.1.1	RP4-724E16.2.1
AD000090.2.1	C8orf71
AD000090.2.1	C9orf31
AD000090.2.1	CTD-2562J17.7.1
AD000090.2.1	CYP4F8
AD000090.2.1	DGCR11
AD000090.2.1	DGCR5
AD000090.2.1	DTX2P1-UPK3BP1-PMS2P11
AD000090.2.1	EGOT
AD000090.2.1	FAM182A
AD000090.2.1	FGD5-AS1
AD000090.2.1	LINC00094
AD000090.2.1	LINC00339
AD000090.2.1	LINC00472
AD000090.2.1	LINC00483
AD000090.2.1	LINC00667
AD000090.2.1	MEG3
AD000090.2.1	MIR22HG
AD000090.2.1	RP1-302G2.5
AD000090.2.1	RP11-148B6.1.1
AD000090.2.1	RP11-170N11.1.1
AD000090.2.1	RP11-277L2.5
AD000090.2.1	RP11-286E11.2.1
AD000090.2.1	RP11-44F21.3.1
AD000090.2.1	RP11-499E18.1.1
AD000090.2.1	RP11-57H14.4.1
AD000090.2.1	RP11-612B6.2.1
AD000090.2.1	RP11-617D20.1.1
AD000090.2.1	RP11-74N20.1.1
AD000090.2.1	RP11-769O8.1
AD000090.2.1	RP3-522P13.3.1
AD000090.2.1	RP4-630C24.3.1
AD000090.2.1	RP5-1068E13.3.1
AD000090.2.1	SEMA3B
AD000090.2.1	SNHG3
AD000090.2.1	TTTY14
AD000090.2.1	U47924.30
AD000090.2.1	U66059.58.1
AD000090.2.1	ZNRD1-AS1
AL928768.3.1	BX004987.5.1
AL928768.3.1	C6orf124
AL928768.3.1	C8orf71
AL928768.3.1	MYCNOS
AL928768.3.1	RP11-74N20.1.1
AL928768.3.1	RP13-514E23.1.1
AL928768.3.1	RP3-522P13.3.1
AL928768.3.1	SRD5A2
AL928768.3.1	TTTY14
AL928768.3.1	U66059.58.1
AL928768.3.1	ZNF205-AS1
BX004987.5.1	C4orf10
BX004987.5.1	C6orf124
BX004987.5.1	C6orf208
BX004987.5.1	C8orf71
BX004987.5.1	CTD-2008P7.8
BX004987.5.1	GUSBP11
BX004987.5.1	LINC00472
BX004987.5.1	MIR600HG
BX004987.5.1	MYCNOS
BX004987.5.1	RP11-277L2.5
BX004987.5.1	RP11-44F21.3.1
BX004987.5.1	RP11-57H14.4.1
BX004987.5.1	RP11-617D20.1.1
BX004987.5.1	RP11-769O8.1
BX004987.5.1	RP13-514E23.1.1
BX004987.5.1	RP4-630C24.3.1
BX004987.5.1	SRD5A2
BX004987.5.1	TTTY14
BX004987.5.1	ZNF205-AS1
C11orf95	C4orf10
C11orf95	DTX2P1-UPK3BP1-PMS2P11
C11orf95	GUSBP11
C11orf95	RP11-181G12.2.1
C11orf95	RP11-492E3.1.1
C12orf47	C14orf169
C12orf47	C4orf10
C12orf47	CTA-204B4.6.1
C12orf47	CTD-3065J16.9.1
C12orf47	GUSBP11
C12orf47	MCM3AP-AS1
C12orf47	RP11-181G12.2.1
C12orf47	RP11-203B9.4.1
C12orf47	RP11-473M20.14
C14orf169	C4orf10
C14orf169	C8orf71
C14orf169	CTA-204B4.6.1
C14orf169	DTX2P1-UPK3BP1-PMS2P11
C14orf169	GUSBP11
C14orf169	JRK
C14orf169	LINC00472
C14orf169	MAP3K14
C14orf169	MCM3AP-AS1
C14orf169	MIR22HG
C14orf169	MT1P3
C14orf169	RP11-277L2.5
C14orf169	RP11-44F21.3.1
C14orf169	RP11-473M20.14
C14orf169	RP11-492E3.1.1
C14orf169	RP11-57H14.4.1
C14orf169	RP11-617D20.1.1
C14orf169	RP11-769O8.1
C14orf169	RP4-630C24.3.1
C14orf169	TTTY14
C21orf77	CASP8AP2
C21orf77	IGF2-AS
C21orf77	KCNQ1DN
C21orf77	LA16c-381G6.1.1
C21orf77	RP11-148G20.1.1
C21orf77	RP11-517A5.4
C21orf77	RP4-802A10.1
C4orf10	CASP8AP2
C4orf10	CROCCP2
C4orf10	CTA-204B4.6.1
C4orf10	IDI2-AS1
C4orf10	KB-1460A1.5.1
C4orf10	LINC00341
C4orf10	LL22NC03-2H8.5
C4orf10	MCM3AP-AS1
C4orf10	MIR22HG
C4orf10	MT1P3
C4orf10	PLK1S1
C4orf10	RP11-1148L6.5.1
C4orf10	RP11-152N13.16
C4orf10	RP11-163O17.1.1
C4orf10	RP11-255C15.3.1
C4orf10	RP11-395B7.2.1
C4orf10	RP11-566E18.3.1
C4orf10	RP4-564F22.2.1
C4orf10	SNHG3
C6orf124	CTB-55O6.4
C6orf124	CTD-2008P7.8
C6orf124	IGF2-AS
C6orf124	KIR3DP1
C6orf124	MAP3K14
C6orf124	MIR600HG
C6orf124	MYCNOS
C6orf124	RP11-255C15.3.1
C6orf124	RP11-348N5.7
C6orf124	RP11-403C10.2.1
C6orf124	RP11-429B14.4.1
C6orf124	RP11-445H22.3.1
C6orf124	RP11-474N8.5.1
C6orf124	RP11-667K14.3
C6orf124	RP11-680F8.4.1
C6orf124	RP11-74N20.1.1
C6orf124	RP13-514E23.1.1
C6orf124	RP3-522P13.3.1
C6orf124	RP4-802A10.1
C6orf124	SRD5A2
C6orf124	U66059.58.1
C6orf124	ZNF205-AS1
C6orf208	CECR7
C6orf208	KB-1592A4.15.1
C6orf208	RP11-20D14.6.1
C6orf208	RP11-395B7.2.1
C6orf208	RP11-403C10.2.1
C6orf208	RP11-403P17.4.1
C6orf208	RP11-72I8.1.1
C6orf208	RP11-762H8.1.1
C8orf51	CTD-2303B20.1.1
C8orf51	LINC00302
C8orf51	RP1-223E5.4.1
C8orf71	CECR7
C8orf71	CTA-204B4.6.1
C8orf71	DLEU2
C8orf71	FAM182A
C8orf71	HCG9
C8orf71	KB-1592A4.15.1
C8orf71	LINC00483
C8orf71	LL22NC03-2H8.5
C8orf71	RP11-1148L6.5.1
C8orf71	RP11-148B6.1.1
C8orf71	RP11-394A14.4
C8orf71	RP11-566E18.3.1
C8orf71	RP11-74N20.1.1
C8orf71	RP3-522P13.3.1
C8orf71	RP4-564F22.2.1
C8orf71	TP53TG1
C8orf71	TTTY14
C8orf71	U66059.58.1
C8orf71	WT1-AS
C9orf31	CTD-2562J17.7.1
C9orf31	CYP4F8
C9orf31	DGCR5
C9orf31	EGOT
C9orf31	FAM182A
C9orf31	FGD5-AS1
C9orf31	LINC00472
C9orf31	LINC00483
C9orf31	LINC00667
C9orf31	RP11-148B6.1.1
C9orf31	RP11-277L2.5
C9orf31	RP11-286E11.2.1
C9orf31	RP11-44F21.3.1
C9orf31	RP11-499E18.1.1
C9orf31	RP11-57H14.4.1
C9orf31	RP11-612B6.2.1
C9orf31	RP11-617D20.1.1
C9orf31	RP11-769O8.1
C9orf31	RP3-522P13.3.1
C9orf31	RP4-630C24.3.1
C9orf31	RP5-1068E13.3.1
C9orf31	SNHG3
C9orf31	U47924.30
C9orf31	U66059.58.1
C9orf31	ZNRD1-AS1
CASP8AP2	CTD-2303B20.1.1
CASP8AP2	GUSBP11
CASP8AP2	JRK
CASP8AP2	LINC00302
CASP8AP2	LINC00339
CASP8AP2	LINC00472
CASP8AP2	MIR22HG
CASP8AP2	MT1P3
CASP8AP2	RP1-223E5.4.1
CASP8AP2	RP1-302G2.5
CASP8AP2	RP11-277L2.5
CASP8AP2	RP11-44F21.3.1
CASP8AP2	RP11-492E3.1.1
CASP8AP2	RP11-553L6.5.1
CASP8AP2	RP11-57H14.4.1
CASP8AP2	RP11-617D20.1.1
CASP8AP2	RP11-655M14.13.1
CASP8AP2	RP11-769O8.1
CASP8AP2	RP4-630C24.3.1
CEBPA-AS1	RP11-403P17.4.1
CECR7	LINC00472
CECR7	RP11-181G12.2.1
CECR7	RP11-18I14.10
CECR7	RP11-277L2.5
CECR7	RP11-44F21.3.1
CECR7	RP11-57H14.4.1
CECR7	RP11-617D20.1.1
CECR7	RP11-769O8.1
CECR7	RP4-630C24.3.1
CECR7	TTTY14
CROCCP2	GUSBP11
CROCCP2	JRK
CROCCP2	LINC00472
CROCCP2	MT1P3
CROCCP2	RP11-277L2.5
CROCCP2	RP11-44F21.3.1
CROCCP2	RP11-492E3.1.1
CROCCP2	RP11-57H14.4.1
CROCCP2	RP11-617D20.1.1
CROCCP2	RP11-769O8.1
CROCCP2	RP4-630C24.3.1
CTA-204B4.6.1	CTD-3065J16.9.1
CTA-204B4.6.1	DTX2P1-UPK3BP1-PMS2P11
CTA-204B4.6.1	GUSBP11
CTA-204B4.6.1	JRK
CTA-204B4.6.1	LINC00338
CTA-204B4.6.1	LINC00472
CTA-204B4.6.1	MAP3K14
CTA-204B4.6.1	MCM3AP-AS1
CTA-204B4.6.1	MT1P3
CTA-204B4.6.1	PLK1S1
CTA-204B4.6.1	RP11-181G12.2.1
CTA-204B4.6.1	RP11-18I14.10
CTA-204B4.6.1	RP11-277L2.5
CTA-204B4.6.1	RP11-44F21.3.1
CTA-204B4.6.1	RP11-492E3.1.1
CTA-204B4.6.1	RP11-57H14.4.1
CTA-204B4.6.1	RP11-617D20.1.1
CTA-204B4.6.1	RP11-769O8.1
CTA-204B4.6.1	RP4-630C24.3.1
CTA-204B4.6.1	TTTY14
CTB-55O6.4	CTD-2303B20.1.1
CTB-55O6.4	IGF2-AS
CTB-55O6.4	KIR3DP1
CTB-55O6.4	MYCNOS
CTB-55O6.4	RP13-514E23.1.1
CTB-55O6.4	RP4-802A10.1
CTB-55O6.4	SRD5A2
CTB-55O6.4	ZNF205-AS1
CTC-428G20.3.1	DTX2P1-UPK3BP1-PMS2P11
CTC-428G20.3.1	LINC00472
CTC-428G20.3.1	RP11-277L2.5
CTC-428G20.3.1	RP11-44F21.3.1
CTC-428G20.3.1	RP11-553L6.5.1
CTC-428G20.3.1	RP11-57H14.4.1
CTC-428G20.3.1	RP11-617D20.1.1
CTC-428G20.3.1	RP11-769O8.1
CTC-428G20.3.1	RP4-630C24.3.1
CTD-2008P7.8	KIR3DP1
CTD-2008P7.8	LINC00472
CTD-2008P7.8	MAP3K14
CTD-2008P7.8	MYCNOS
CTD-2008P7.8	RP11-277L2.5
CTD-2008P7.8	RP11-348N5.7
CTD-2008P7.8	RP11-44F21.3.1
CTD-2008P7.8	RP11-474N8.5.1
CTD-2008P7.8	RP11-57H14.4.1
CTD-2008P7.8	RP11-617D20.1.1
CTD-2008P7.8	RP11-680F8.4.1
CTD-2008P7.8	RP11-74N20.1.1
CTD-2008P7.8	RP11-769O8.1
CTD-2008P7.8	RP13-514E23.1.1
CTD-2008P7.8	RP3-522P13.3.1
CTD-2008P7.8	RP4-630C24.3.1
CTD-2008P7.8	SRD5A2
CTD-2008P7.8	U66059.58.1
CTD-2008P7.8	ZNF205-AS1
CTD-2303B20.1.1	DLEU2
CTD-2303B20.1.1	IGF2-AS
CTD-2303B20.1.1	KCNQ1DN
CTD-2303B20.1.1	KIR3DP1
CTD-2303B20.1.1	LA16c-381G6.1.1
CTD-2303B20.1.1	RP11-1376P16.2
CTD-2303B20.1.1	RP11-148G20.1.1
CTD-2303B20.1.1	RP11-394A14.4
CTD-2303B20.1.1	RP11-395B7.2.1
CTD-2303B20.1.1	RP11-517A5.4
CTD-2303B20.1.1	RP11-655M14.13.1
CTD-2303B20.1.1	RP4-802A10.1
CTD-2303B20.1.1	RP5-1184F4.5.1
CTD-2562J17.7.1	CYP4F8
CTD-2562J17.7.1	DGCR11
CTD-2562J17.7.1	DGCR5
CTD-2562J17.7.1	EGOT
CTD-2562J17.7.1	FAM182A
CTD-2562J17.7.1	FGD5-AS1
CTD-2562J17.7.1	LINC00339
CTD-2562J17.7.1	LINC00472
CTD-2562J17.7.1	LINC00483
CTD-2562J17.7.1	LINC00667
CTD-2562J17.7.1	MEG3
CTD-2562J17.7.1	RP1-302G2.5
CTD-2562J17.7.1	RP11-148B6.1.1
CTD-2562J17.7.1	RP11-170N11.1.1
CTD-2562J17.7.1	RP11-277L2.5
CTD-2562J17.7.1	RP11-286E11.2.1
CTD-2562J17.7.1	RP11-44F21.3.1
CTD-2562J17.7.1	RP11-492E3.1.1
CTD-2562J17.7.1	RP11-499E18.1.1
CTD-2562J17.7.1	RP11-57H14.4.1
CTD-2562J17.7.1	RP11-612B6.2.1
CTD-2562J17.7.1	RP11-617D20.1.1
CTD-2562J17.7.1	RP11-655M14.13.1
CTD-2562J17.7.1	RP11-74N20.1.1
CTD-2562J17.7.1	RP11-769O8.1
CTD-2562J17.7.1	RP3-522P13.3.1
CTD-2562J17.7.1	RP4-630C24.3.1
CTD-2562J17.7.1	RP5-1068E13.3.1
CTD-2562J17.7.1	SEMA3B
CTD-2562J17.7.1	SNHG3
CTD-2562J17.7.1	U47924.30
CTD-2562J17.7.1	U66059.58.1
CTD-2562J17.7.1	ZNRD1-AS1
CTD-3065J16.9.1	MIR22HG
CTD-3065J16.9.1	PLK1S1
CTD-3065J16.9.1	RP11-1148L6.5.1
CTD-3065J16.9.1	RP11-163O17.1.1
CTD-3065J16.9.1	RP11-181G12.2.1
CTD-3065J16.9.1	RP11-203B9.4.1
CTD-3065J16.9.1	SNHG3
CYP4F8	DGCR5
CYP4F8	FGD5-AS1
CYP4F8	LINC00472
CYP4F8	LINC00483
CYP4F8	LINC00667
CYP4F8	RP11-277L2.5
CYP4F8	RP11-286E11.2.1
CYP4F8	RP11-44F21.3.1
CYP4F8	RP11-499E18.1.1
CYP4F8	RP11-57H14.4.1
CYP4F8	RP11-617D20.1.1
CYP4F8	RP11-769O8.1
CYP4F8	RP3-522P13.3.1
CYP4F8	RP4-630C24.3.1
CYP4F8	U47924.30
CYP4F8	U66059.58.1
CYP4F8	ZNRD1-AS1
DGCR11	DGCR5
DGCR11	DLEU2
DGCR11	EGOT
DGCR11	FAM182A
DGCR11	FGD5-AS1
DGCR11	JRK
DGCR11	LINC00339
DGCR11	LINC00472
DGCR11	LINC00483
DGCR11	LINC00667
DGCR11	MEG3
DGCR11	MIR22HG
DGCR11	PDXDC2P
DGCR11	RP1-302G2.5
DGCR11	RP11-148B6.1.1
DGCR11	RP11-170N11.1.1
DGCR11	RP11-277L2.5
DGCR11	RP11-286E11.2.1
DGCR11	RP11-44F21.3.1
DGCR11	RP11-499E18.1.1
DGCR11	RP11-57H14.4.1
DGCR11	RP11-612B6.2.1
DGCR11	RP11-617D20.1.1
DGCR11	RP11-655M14.13.1
DGCR11	RP11-74N20.1.1
DGCR11	RP11-769O8.1
DGCR11	RP3-522P13.3.1
DGCR11	RP4-630C24.3.1
DGCR11	RP5-1068E13.3.1
DGCR11	SEMA3B
DGCR11	U66059.58.1
DGCR5	EGOT
DGCR5	FAM182A
DGCR5	FGD5-AS1
DGCR5	LINC00339
DGCR5	LINC00472
DGCR5	LINC00483
DGCR5	LINC00667
DGCR5	MEG3
DGCR5	PDXDC2P
DGCR5	RP1-302G2.5
DGCR5	RP11-148B6.1.1
DGCR5	RP11-170N11.1.1
DGCR5	RP11-277L2.5
DGCR5	RP11-286E11.2.1
DGCR5	RP11-44F21.3.1
DGCR5	RP11-499E18.1.1
DGCR5	RP11-57H14.4.1
DGCR5	RP11-612B6.2.1
DGCR5	RP11-617D20.1.1
DGCR5	RP11-655M14.13.1
DGCR5	RP11-74N20.1.1
DGCR5	RP11-769O8.1
DGCR5	RP3-522P13.3.1
DGCR5	RP4-630C24.3.1
DGCR5	RP5-1068E13.3.1
DGCR5	SEMA3B
DGCR5	U66059.58.1
DGCR5	ZNRD1-AS1
DLEU2	LINC00472
DLEU2	RP1-302G2.5
DLEU2	RP11-170N11.1.1
DLEU2	RP11-181G12.2.1
DLEU2	RP11-18I14.10
DLEU2	RP11-277L2.5
DLEU2	RP11-44F21.3.1
DLEU2	RP11-492E3.1.1
DLEU2	RP11-57H14.4.1
DLEU2	RP11-617D20.1.1
DLEU2	RP11-74N20.1.1
DLEU2	RP11-769O8.1
DLEU2	RP4-630C24.3.1
DLEU2	SEC22B
DLEU2	SEMA3B
DLEU2	TTTY14
DTX2P1-UPK3BP1-PMS2P11	LINC00094
DTX2P1-UPK3BP1-PMS2P11	LINC00312
DTX2P1-UPK3BP1-PMS2P11	LINC00338
DTX2P1-UPK3BP1-PMS2P11	LINC00667
DTX2P1-UPK3BP1-PMS2P11	LL22NC03-2H8.5
DTX2P1-UPK3BP1-PMS2P11	MAP3K14
DTX2P1-UPK3BP1-PMS2P11	MIR22HG
DTX2P1-UPK3BP1-PMS2P11	RP11-101E13.5
DTX2P1-UPK3BP1-PMS2P11	RP11-1148L6.5.1
DTX2P1-UPK3BP1-PMS2P11	RP11-20D14.6.1
DTX2P1-UPK3BP1-PMS2P11	RP11-259N19.1
DTX2P1-UPK3BP1-PMS2P11	RP11-403C10.2.1
DTX2P1-UPK3BP1-PMS2P11	RP11-403P17.4.1
DTX2P1-UPK3BP1-PMS2P11	RP11-499E18.1.1
DTX2P1-UPK3BP1-PMS2P11	RP11-499P20.2.1
DTX2P1-UPK3BP1-PMS2P11	RP11-49C24.1.1
DTX2P1-UPK3BP1-PMS2P11	RP11-574K11.5.1
DTX2P1-UPK3BP1-PMS2P11	RP11-655M14.13.1
DTX2P1-UPK3BP1-PMS2P11	RP11-680F8.4.1
DTX2P1-UPK3BP1-PMS2P11	SNHG3
DTX2P1-UPK3BP1-PMS2P11	UBXN8
DTX2P1-UPK3BP1-PMS2P11	WT1-AS
DTX2P1-UPK3BP1-PMS2P11	ZBTB20-AS2
DTX2P1-UPK3BP1-PMS2P11	ZNRD1-AS1
EGOT	FAM182A
EGOT	FGD5-AS1
EGOT	GUSBP11
EGOT	LINC00302
EGOT	LINC00339
EGOT	LINC00472
EGOT	LINC00483
EGOT	LINC00667
EGOT	MEG3
EGOT	MIR22HG
EGOT	PDXDC2P
EGOT	RP1-223E5.4.1
EGOT	RP1-302G2.5
EGOT	RP11-148B6.1.1
EGOT	RP11-170N11.1.1
EGOT	RP11-277L2.5
EGOT	RP11-286E11.2.1
EGOT	RP11-44F21.3.1
EGOT	RP11-499E18.1.1
EGOT	RP11-57H14.4.1
EGOT	RP11-612B6.2.1
EGOT	RP11-617D20.1.1
EGOT	RP11-655M14.13.1
EGOT	RP11-74N20.1.1
EGOT	RP11-769O8.1
EGOT	RP3-522P13.3.1
EGOT	RP4-630C24.3.1
EGOT	RP5-1068E13.3.1
EGOT	SEMA3B
EGOT	U66059.58.1
EGOT	ZNRD1-AS1
FAM182A	FGD5-AS1
FAM182A	LINC00339
FAM182A	LINC00483
FAM182A	LINC00667
FAM182A	MEG3
FAM182A	MMP12
FAM182A	RP1-302G2.5
FAM182A	RP11-148B6.1.1
FAM182A	RP11-170N11.1.1
FAM182A	RP11-286E11.2.1
FAM182A	RP11-499E18.1.1
FAM182A	RP11-612B6.2.1
FAM182A	RP11-74N20.1.1
FAM182A	RP3-522P13.3.1
FAM182A	RP5-1068E13.3.1
FAM182A	SEMA3B
FAM182A	TTTY14
FAM182A	U47924.30
FAM182A	U66059.58.1
FAM182A	ZNRD1-AS1
FGD5-AS1	LINC00472
FGD5-AS1	LINC00483
FGD5-AS1	LINC00667
FGD5-AS1	MMP12
FGD5-AS1	RP11-148B6.1.1
FGD5-AS1	RP11-170N11.1.1
FGD5-AS1	RP11-277L2.5
FGD5-AS1	RP11-286E11.2.1
FGD5-AS1	RP11-44F21.3.1
FGD5-AS1	RP11-499E18.1.1
FGD5-AS1	RP11-57H14.4.1
FGD5-AS1	RP11-617D20.1.1
FGD5-AS1	RP11-769O8.1
FGD5-AS1	RP3-522P13.3.1
FGD5-AS1	RP4-630C24.3.1
FGD5-AS1	RP5-1068E13.3.1
FGD5-AS1	SEC22B
FGD5-AS1	SEMA3B
FGD5-AS1	U47924.30
FGD5-AS1	U66059.58.1
GUSBP11	HLA-F-AS1
GUSBP11	LINC00338
GUSBP11	LL22NC03-2H8.5
GUSBP11	MAP3K14
GUSBP11	MIR22HG
GUSBP11	PLK1S1
GUSBP11	RP11-152N13.16
GUSBP11	RP11-20I23.8.1
GUSBP11	RP11-49C24.1.1
GUSBP11	RP11-566E18.3.1
GUSBP11	RP3-522P13.3.1
GUSBP11	RP4-564F22.2.1
GUSBP11	ZNF518A
HCG9	TTTY14
HCP5	LINC00472
HCP5	RP11-277L2.5
HCP5	RP11-44F21.3.1
HCP5	RP11-57H14.4.1
HCP5	RP11-617D20.1.1
HCP5	RP11-655M14.13.1
HCP5	RP11-769O8.1
HCP5	RP4-630C24.3.1
HLA-F-AS1	LINC00302
HLA-F-AS1	RP1-223E5.4.1
HLA-F-AS1	RP11-181G12.2.1
IGF2-AS	KCNQ1DN
IGF2-AS	LA16c-381G6.1.1
IGF2-AS	LINC00302
IGF2-AS	MYCNOS
IGF2-AS	RP1-223E5.4.1
IGF2-AS	RP11-517A5.4
IGF2-AS	RP13-514E23.1.1
IGF2-AS	RP4-802A10.1
IGF2-AS	SRD5A2
IGF2-AS	ZNF205-AS1
JRK	LINC00338
JRK	LINC00472
JRK	LL22NC03-2H8.5
JRK	MAP3K14
JRK	MIR22HG
JRK	PLK1S1
JRK	RP11-1148L6.5.1
JRK	RP11-163O17.1.1
JRK	RP11-259N19.1
JRK	RP11-277L2.5
JRK	RP11-44F21.3.1
JRK	RP11-499E18.1.1
JRK	RP11-566E18.3.1
JRK	RP11-57H14.4.1
JRK	RP11-617D20.1.1
JRK	RP11-769O8.1
JRK	RP4-564F22.2.1
JRK	RP4-630C24.3.1
JRK	SNHG3
JRK	ZNF518A
KB-1460A1.5.1	LINC00472
KB-1460A1.5.1	RP11-181G12.2.1
KB-1460A1.5.1	RP11-18I14.10
KB-1460A1.5.1	RP11-277L2.5
KB-1460A1.5.1	RP11-44F21.3.1
KB-1460A1.5.1	RP11-489G11.3.1
KB-1460A1.5.1	RP11-57H14.4.1
KB-1460A1.5.1	RP11-617D20.1.1
KB-1460A1.5.1	RP11-769O8.1
KB-1460A1.5.1	RP4-630C24.3.1
KB-1592A4.15.1	LINC00472
KB-1592A4.15.1	RP11-277L2.5
KB-1592A4.15.1	RP11-44F21.3.1
KB-1592A4.15.1	RP11-57H14.4.1
KB-1592A4.15.1	RP11-617D20.1.1
KB-1592A4.15.1	RP11-769O8.1
KB-1592A4.15.1	RP4-630C24.3.1
KB-1592A4.15.1	TTTY14
KB-431C1.4.1	RP11-181G12.2.1
KCNQ1DN	LA16c-381G6.1.1
KCNQ1DN	LINC00302
KCNQ1DN	RP1-223E5.4.1
KCNQ1DN	RP11-148G20.1.1
KCNQ1DN	RP11-517A5.4
KCNQ1DN	RP4-802A10.1
KIR3DP1	LINC00472
KIR3DP1	MYCNOS
KIR3DP1	RP11-277L2.5
KIR3DP1	RP11-44F21.3.1
KIR3DP1	RP11-57H14.4.1
KIR3DP1	RP11-617D20.1.1
KIR3DP1	RP11-769O8.1
KIR3DP1	RP13-514E23.1.1
KIR3DP1	RP4-630C24.3.1
KIR3DP1	SRD5A2
KIR3DP1	ZNF205-AS1
LA16c-381G6.1.1	RP11-517A5.4
LA16c-381G6.1.1	RP4-802A10.1
LINC00094	LINC00339
LINC00094	LINC00472
LINC00094	MIR22HG
LINC00094	RP11-259N19.1
LINC00094	RP11-277L2.5
LINC00094	RP11-44F21.3.1
LINC00094	RP11-492E3.1.1
LINC00094	RP11-57H14.4.1
LINC00094	RP11-617D20.1.1
LINC00094	RP11-769O8.1
LINC00094	RP4-630C24.3.1
LINC00302	RP1-223E5.4.1
LINC00302	RP11-101E13.5
LINC00302	RP11-148G20.1.1
LINC00302	RP11-474N8.5.1
LINC00302	RP11-517A5.4
LINC00302	RP11-655M14.13.1
LINC00302	RP11-72I8.1.1
LINC00302	RP4-802A10.1
LINC00302	RP5-1184F4.5.1
LINC00312	LINC00472
LINC00312	MIR22HG
LINC00312	RP11-1148L6.5.1
LINC00312	RP11-277L2.5
LINC00312	RP11-44F21.3.1
LINC00312	RP11-499E18.1.1
LINC00312	RP11-57H14.4.1
LINC00312	RP11-617D20.1.1
LINC00312	RP11-769O8.1
LINC00312	RP4-630C24.3.1
LINC00338	LINC00472
LINC00338	MCF2L-AS1
LINC00338	RP11-181G12.2.1
LINC00338	RP11-18I14.10
LINC00338	RP11-259N19.1
LINC00338	RP11-277L2.5
LINC00338	RP11-44F21.3.1
LINC00338	RP11-492E3.1.1
LINC00338	RP11-57H14.4.1
LINC00338	RP11-617D20.1.1
LINC00338	RP11-769O8.1
LINC00338	RP4-630C24.3.1
LINC00339	LINC00483
LINC00339	LINC00667
LINC00339	MEG3
LINC00339	MIR22HG
LINC00339	RP1-302G2.5
LINC00339	RP11-148B6.1.1
LINC00339	RP11-170N11.1.1
LINC00339	RP11-286E11.2.1
LINC00339	RP11-499E18.1.1
LINC00339	RP11-655M14.13.1
LINC00339	RP11-74N20.1.1
LINC00339	RP3-522P13.3.1
LINC00339	RP5-1068E13.3.1
LINC00339	SEMA3B
LINC00339	U66059.58.1
LINC00341	LINC00472
LINC00341	MCF2L-AS1
LINC00341	MCM3AP-AS1
LINC00341	RP11-259N19.1
LINC00341	RP11-277L2.5
LINC00341	RP11-44F21.3.1
LINC00341	RP11-492E3.1.1
LINC00341	RP11-57H14.4.1
LINC00341	RP11-617D20.1.1
LINC00341	RP11-769O8.1
LINC00341	RP4-630C24.3.1
LINC00341	WT1-AS
LINC00342	LINC00472
LINC00342	RP11-277L2.5
LINC00342	RP11-44F21.3.1
LINC00342	RP11-492E3.1.1
LINC00342	RP11-57H14.4.1
LINC00342	RP11-617D20.1.1
LINC00342	RP11-769O8.1
LINC00342	RP4-630C24.3.1
LINC00472	LINC00483
LINC00472	LINC00667
LINC00472	LL22NC03-2H8.5
LINC00472	MAP3K14
LINC00472	MEG3
LINC00472	MIR22HG
LINC00472	NEAT1
LINC00472	PDXDC2P
LINC00472	PLK1S1
LINC00472	RP1-302G2.5
LINC00472	RP11-101E13.5
LINC00472	RP11-1148L6.5.1
LINC00472	RP11-1376P16.2
LINC00472	RP11-148G20.1.1
LINC00472	RP11-163O17.1.1
LINC00472	RP11-170N11.1.1
LINC00472	RP11-18I14.10
LINC00472	RP11-20D14.6.1
LINC00472	RP11-259N19.1
LINC00472	RP11-277L2.5
LINC00472	RP11-286E11.2.1
LINC00472	RP11-348N5.7
LINC00472	RP11-395B7.7.1
LINC00472	RP11-44F21.3.1
LINC00472	RP11-474N8.5.1
LINC00472	RP11-499E18.1.1
LINC00472	RP11-499P20.2.1
LINC00472	RP11-49C24.1.1
LINC00472	RP11-566E18.3.1
LINC00472	RP11-574K11.5.1
LINC00472	RP11-57H14.4.1
LINC00472	RP11-617D20.1.1
LINC00472	RP11-648L3.2.1
LINC00472	RP11-655M14.13.1
LINC00472	RP11-680F8.4.1
LINC00472	RP11-72I8.1.1
LINC00472	RP11-74N20.1.1
LINC00472	RP11-762H8.1.1
LINC00472	RP11-769O8.1
LINC00472	RP11-82L18.2.1
LINC00472	RP3-522P13.3.1
LINC00472	RP4-564F22.2.1
LINC00472	RP4-630C24.3.1
LINC00472	RP5-1068E13.3.1
LINC00472	SEC22B
LINC00472	SEMA3B
LINC00472	SNHG3
LINC00472	TUG1
LINC00472	U47924.30
LINC00472	U66059.58.1
LINC00472	UBXN8
LINC00472	WT1-AS
LINC00472	ZBTB20-AS2
LINC00472	ZNF518A
LINC00472	ZNRD1-AS1
LINC00483	LINC00667
LINC00483	MEG3
LINC00483	PDXDC2P
LINC00483	RP1-302G2.5
LINC00483	RP11-148B6.1.1
LINC00483	RP11-170N11.1.1
LINC00483	RP11-277L2.5
LINC00483	RP11-286E11.2.1
LINC00483	RP11-44F21.3.1
LINC00483	RP11-499E18.1.1
LINC00483	RP11-57H14.4.1
LINC00483	RP11-612B6.2.1
LINC00483	RP11-617D20.1.1
LINC00483	RP11-655M14.13.1
LINC00483	RP11-74N20.1.1
LINC00483	RP11-769O8.1
LINC00483	RP3-522P13.3.1
LINC00483	RP4-630C24.3.1
LINC00483	RP5-1068E13.3.1
LINC00483	SEMA3B
LINC00483	TTTY14
LINC00483	U47924.30
LINC00483	U66059.58.1
LINC00483	ZNRD1-AS1
LINC00667	MEG3
LINC00667	RP1-302G2.5
LINC00667	RP11-148B6.1.1
LINC00667	RP11-170N11.1.1
LINC00667	RP11-277L2.5
LINC00667	RP11-286E11.2.1
LINC00667	RP11-44F21.3.1
LINC00667	RP11-499E18.1.1
LINC00667	RP11-57H14.4.1
LINC00667	RP11-612B6.2.1
LINC00667	RP11-617D20.1.1
LINC00667	RP11-655M14.13.1
LINC00667	RP11-74N20.1.1
LINC00667	RP11-769O8.1
LINC00667	RP3-522P13.3.1
LINC00667	RP4-630C24.3.1
LINC00667	RP5-1068E13.3.1
LINC00667	SEMA3B
LINC00667	SNHG3
LINC00667	U47924.30
LINC00667	U66059.58.1
LINC00667	ZNRD1-AS1
LINC00965	RP11-612B6.2.1
LL22NC03-2H8.5	MMP12
LL22NC03-2H8.5	RP11-118B22.2.1
LL22NC03-2H8.5	RP11-277L2.5
LL22NC03-2H8.5	RP11-44F21.3.1
LL22NC03-2H8.5	RP11-57H14.4.1
LL22NC03-2H8.5	RP11-617D20.1.1
LL22NC03-2H8.5	RP11-769O8.1
LL22NC03-2H8.5	RP4-630C24.3.1
LL22NC03-2H8.5	RP4-724E16.2.1
LL22NC03-2H8.5	SEMA3B
LL22NC03-2H8.5	TTTY14
MAP3K14	MYCNOS
MAP3K14	RP11-277L2.5
MAP3K14	RP11-44F21.3.1
MAP3K14	RP11-492E3.1.1
MAP3K14	RP11-57H14.4.1
MAP3K14	RP11-617D20.1.1
MAP3K14	RP11-769O8.1
MAP3K14	RP13-514E23.1.1
MAP3K14	RP4-630C24.3.1
MAP3K14	SRD5A2
MAP3K14	ZNF205-AS1
MCF2L-AS1	RP11-259N19.1
MCF2L-AS1	RP11-499E18.1.1
MCF2L-AS1	RP11-612B6.2.1
MCF2L-AS1	RP4-564F22.2.1
MCM3AP-AS1	MIR22HG
MCM3AP-AS1	RP11-181G12.2.1
MCM3AP-AS1	RP11-259N19.1
MCM3AP-AS1	RP11-473M20.14
MCM3AP-AS1	RP11-492E3.1.1
MEG3	MIR22HG
MEG3	PDXDC2P
MEG3	RP1-302G2.5
MEG3	RP11-148B6.1.1
MEG3	RP11-170N11.1.1
MEG3	RP11-277L2.5
MEG3	RP11-286E11.2.1
MEG3	RP11-44F21.3.1
MEG3	RP11-499E18.1.1
MEG3	RP11-57H14.4.1
MEG3	RP11-612B6.2.1
MEG3	RP11-617D20.1.1
MEG3	RP11-655M14.13.1
MEG3	RP11-74N20.1.1
MEG3	RP11-769O8.1
MEG3	RP3-522P13.3.1
MEG3	RP4-630C24.3.1
MEG3	RP5-1068E13.3.1
MEG3	SEMA3B
MEG3	U66059.58.1
MIR22HG	NEAT1
MIR22HG	RP1-302G2.5
MIR22HG	RP11-170N11.1.1
MIR22HG	RP11-181G12.2.1
MIR22HG	RP11-18I14.10
MIR22HG	RP11-277L2.5
MIR22HG	RP11-44F21.3.1
MIR22HG	RP11-492E3.1.1
MIR22HG	RP11-553L6.5.1
MIR22HG	RP11-57H14.4.1
MIR22HG	RP11-617D20.1.1
MIR22HG	RP11-648L3.2.1
MIR22HG	RP11-74N20.1.1
MIR22HG	RP11-769O8.1
MIR22HG	RP11-82L18.2.1
MIR22HG	RP4-630C24.3.1
MIR22HG	SEMA3B
MIR600HG	MYCNOS
MIR600HG	RP13-514E23.1.1
MIR600HG	SRD5A2
MIR600HG	ZNF205-AS1
MMP12	RP11-1148L6.5.1
MMP12	RP11-148B6.1.1
MMP12	RP11-395B7.2.1
MMP12	RP11-403P17.4.1
MMP12	RP11-667K14.3
MMP12	RP5-1184F4.5.1
MT1P3	RP11-492E3.1.1
MYCNOS	RP11-255C15.3.1
MYCNOS	RP11-348N5.7
MYCNOS	RP11-403C10.2.1
MYCNOS	RP11-429B14.4.1
MYCNOS	RP11-445H22.3.1
MYCNOS	RP11-474N8.5.1
MYCNOS	RP11-667K14.3
MYCNOS	RP11-680F8.4.1
MYCNOS	RP11-74N20.1.1
MYCNOS	RP13-514E23.1.1
MYCNOS	RP3-522P13.3.1
MYCNOS	RP4-802A10.1
MYCNOS	SRD5A2
MYCNOS	U66059.58.1
MYCNOS	ZNF205-AS1
NEAT1	RP11-277L2.5
NEAT1	RP11-44F21.3.1
NEAT1	RP11-492E3.1.1
NEAT1	RP11-553L6.5.1
NEAT1	RP11-57H14.4.1
NEAT1	RP11-617D20.1.1
NEAT1	RP11-769O8.1
NEAT1	RP4-630C24.3.1
PDXDC2P	RP1-302G2.5
PDXDC2P	RP11-148B6.1.1
PDXDC2P	RP11-170N11.1.1
PDXDC2P	RP11-277L2.5
PDXDC2P	RP11-286E11.2.1
PDXDC2P	RP11-44F21.3.1
PDXDC2P	RP11-492E3.1.1
PDXDC2P	RP11-57H14.4.1
PDXDC2P	RP11-617D20.1.1
PDXDC2P	RP11-74N20.1.1
PDXDC2P	RP11-769O8.1
PDXDC2P	RP3-522P13.3.1
PDXDC2P	RP4-630C24.3.1
PDXDC2P	RP5-1068E13.3.1
PDXDC2P	SEMA3B
PLK1S1	RP11-181G12.2.1
PLK1S1	RP11-18I14.10
PLK1S1	RP11-277L2.5
PLK1S1	RP11-44F21.3.1
PLK1S1	RP11-492E3.1.1
PLK1S1	RP11-57H14.4.1
PLK1S1	RP11-617D20.1.1
PLK1S1	RP11-769O8.1
PLK1S1	RP4-630C24.3.1
RP1-223E5.4.1	RP11-101E13.5
RP1-223E5.4.1	RP11-148G20.1.1
RP1-223E5.4.1	RP11-474N8.5.1
RP1-223E5.4.1	RP11-517A5.4
RP1-223E5.4.1	RP11-655M14.13.1
RP1-223E5.4.1	RP11-72I8.1.1
RP1-223E5.4.1	RP4-802A10.1
RP1-223E5.4.1	RP5-1184F4.5.1
RP1-302G2.5	RP11-148B6.1.1
RP1-302G2.5	RP11-170N11.1.1
RP1-302G2.5	RP11-277L2.5
RP1-302G2.5	RP11-286E11.2.1
RP1-302G2.5	RP11-44F21.3.1
RP1-302G2.5	RP11-499E18.1.1
RP1-302G2.5	RP11-57H14.4.1
RP1-302G2.5	RP11-617D20.1.1
RP1-302G2.5	RP11-655M14.13.1
RP1-302G2.5	RP11-74N20.1.1
RP1-302G2.5	RP11-769O8.1
RP1-302G2.5	RP3-522P13.3.1
RP1-302G2.5	RP4-630C24.3.1
RP1-302G2.5	RP5-1068E13.3.1
RP1-302G2.5	SEMA3B
RP1-302G2.5	U66059.58.1
RP11-101E13.5	RP11-277L2.5
RP11-101E13.5	RP11-44F21.3.1
RP11-101E13.5	RP11-553L6.5.1
RP11-101E13.5	RP11-57H14.4.1
RP11-101E13.5	RP11-617D20.1.1
RP11-101E13.5	RP11-769O8.1
RP11-101E13.5	RP4-630C24.3.1
RP11-106M3.3.1	RP11-203B9.4.1
RP11-1148L6.5.1	RP11-181G12.2.1
RP11-1148L6.5.1	RP11-18I14.10
RP11-1148L6.5.1	RP11-277L2.5
RP11-1148L6.5.1	RP11-44F21.3.1
RP11-1148L6.5.1	RP11-489G11.3.1
RP11-1148L6.5.1	RP11-553L6.5.1
RP11-1148L6.5.1	RP11-57H14.4.1
RP11-1148L6.5.1	RP11-617D20.1.1
RP11-1148L6.5.1	RP11-769O8.1
RP11-1148L6.5.1	RP4-630C24.3.1
RP11-1148L6.5.1	TTTY14
RP11-1376P16.2	RP11-277L2.5
RP11-1376P16.2	RP11-44F21.3.1
RP11-1376P16.2	RP11-57H14.4.1
RP11-1376P16.2	RP11-617D20.1.1
RP11-1376P16.2	RP11-769O8.1
RP11-1376P16.2	RP4-630C24.3.1
RP11-148B6.1.1	RP11-170N11.1.1
RP11-148B6.1.1	RP11-286E11.2.1
RP11-148B6.1.1	RP11-499E18.1.1
RP11-148B6.1.1	RP11-612B6.2.1
RP11-148B6.1.1	RP11-74N20.1.1
RP11-148B6.1.1	RP3-522P13.3.1
RP11-148B6.1.1	RP5-1068E13.3.1
RP11-148B6.1.1	SEMA3B
RP11-148B6.1.1	TTTY14
RP11-148B6.1.1	U66059.58.1
RP11-148B6.1.1	ZNRD1-AS1
RP11-148G20.1.1	RP11-277L2.5
RP11-148G20.1.1	RP11-44F21.3.1
RP11-148G20.1.1	RP11-57H14.4.1
RP11-148G20.1.1	RP11-617D20.1.1
RP11-148G20.1.1	RP11-769O8.1
RP11-148G20.1.1	RP4-630C24.3.1
RP11-148G20.1.1	RP4-802A10.1
RP11-152N13.16	RP11-492E3.1.1
RP11-163O17.1.1	RP11-181G12.2.1
RP11-163O17.1.1	RP11-18I14.10
RP11-163O17.1.1	RP11-277L2.5
RP11-163O17.1.1	RP11-44F21.3.1
RP11-163O17.1.1	RP11-492E3.1.1
RP11-163O17.1.1	RP11-57H14.4.1
RP11-163O17.1.1	RP11-617D20.1.1
RP11-163O17.1.1	RP11-769O8.1
RP11-163O17.1.1	RP4-630C24.3.1
RP11-170N11.1.1	RP11-277L2.5
RP11-170N11.1.1	RP11-286E11.2.1
RP11-170N11.1.1	RP11-44F21.3.1
RP11-170N11.1.1	RP11-499E18.1.1
RP11-170N11.1.1	RP11-57H14.4.1
RP11-170N11.1.1	RP11-612B6.2.1
RP11-170N11.1.1	RP11-617D20.1.1
RP11-170N11.1.1	RP11-655M14.13.1
RP11-170N11.1.1	RP11-74N20.1.1
RP11-170N11.1.1	RP11-769O8.1
RP11-170N11.1.1	RP3-522P13.3.1
RP11-170N11.1.1	RP4-630C24.3.1
RP11-170N11.1.1	RP5-1068E13.3.1
RP11-170N11.1.1	SEMA3B
RP11-170N11.1.1	U66059.58.1
RP11-181G12.2.1	RP11-18I14.10
RP11-181G12.2.1	RP11-203B9.4.1
RP11-181G12.2.1	RP11-20I23.8.1
RP11-181G12.2.1	RP11-255C15.3.1
RP11-181G12.2.1	RP11-394A14.4
RP11-181G12.2.1	RP11-395B7.7.1
RP11-181G12.2.1	RP11-49C24.1.1
RP11-181G12.2.1	RP11-617F23.1.1
RP11-181G12.2.1	RP11-82L18.2.1
RP11-181G12.2.1	SNHG3
RP11-181G12.2.1	TP53TG1
RP11-18I14.10	RP11-277L2.5
RP11-18I14.10	RP11-395B7.7.1
RP11-18I14.10	RP11-44F21.3.1
RP11-18I14.10	RP11-49C24.1.1
RP11-18I14.10	RP11-57H14.4.1
RP11-18I14.10	RP11-617D20.1.1
RP11-18I14.10	RP11-769O8.1
RP11-18I14.10	RP11-82L18.2.1
RP11-18I14.10	RP4-630C24.3.1
RP11-18I14.10	SNHG3
RP11-20D14.6.1	RP11-277L2.5
RP11-20D14.6.1	RP11-44F21.3.1
RP11-20D14.6.1	RP11-492E3.1.1
RP11-20D14.6.1	RP11-57H14.4.1
RP11-20D14.6.1	RP11-617D20.1.1
RP11-20D14.6.1	RP11-769O8.1
RP11-20D14.6.1	RP4-630C24.3.1
RP11-255C15.3.1	RP13-514E23.1.1
RP11-255C15.3.1	SRD5A2
RP11-255C15.3.1	ZNF205-AS1
RP11-259N19.1	RP11-277L2.5
RP11-259N19.1	RP11-44F21.3.1
RP11-259N19.1	RP11-553L6.5.1
RP11-259N19.1	RP11-57H14.4.1
RP11-259N19.1	RP11-617D20.1.1
RP11-259N19.1	RP11-769O8.1
RP11-259N19.1	RP4-630C24.3.1
RP11-259N19.1	WT1-AS
RP11-277L2.5	RP11-286E11.2.1
RP11-277L2.5	RP11-348N5.7
RP11-277L2.5	RP11-395B7.7.1
RP11-277L2.5	RP11-44F21.3.1
RP11-277L2.5	RP11-474N8.5.1
RP11-277L2.5	RP11-499E18.1.1
RP11-277L2.5	RP11-499P20.2.1
RP11-277L2.5	RP11-49C24.1.1
RP11-277L2.5	RP11-566E18.3.1
RP11-277L2.5	RP11-574K11.5.1
RP11-277L2.5	RP11-57H14.4.1
RP11-277L2.5	RP11-617D20.1.1
RP11-277L2.5	RP11-648L3.2.1
RP11-277L2.5	RP11-655M14.13.1
RP11-277L2.5	RP11-680F8.4.1
RP11-277L2.5	RP11-72I8.1.1
RP11-277L2.5	RP11-74N20.1.1
RP11-277L2.5	RP11-762H8.1.1
RP11-277L2.5	RP11-769O8.1
RP11-277L2.5	RP11-82L18.2.1
RP11-277L2.5	RP3-522P13.3.1
RP11-277L2.5	RP4-564F22.2.1
RP11-277L2.5	RP4-630C24.3.1
RP11-277L2.5	RP5-1068E13.3.1
RP11-277L2.5	SEC22B
RP11-277L2.5	SEMA3B
RP11-277L2.5	SNHG3
RP11-277L2.5	TUG1
RP11-277L2.5	U47924.30
RP11-277L2.5	U66059.58.1
RP11-277L2.5	UBXN8
RP11-277L2.5	WT1-AS
RP11-277L2.5	ZBTB20-AS2
RP11-277L2.5	ZNF518A
RP11-277L2.5	ZNRD1-AS1
RP11-286E11.2.1	RP11-44F21.3.1
RP11-286E11.2.1	RP11-499E18.1.1
RP11-286E11.2.1	RP11-57H14.4.1
RP11-286E11.2.1	RP11-612B6.2.1
RP11-286E11.2.1	RP11-617D20.1.1
RP11-286E11.2.1	RP11-655M14.13.1
RP11-286E11.2.1	RP11-74N20.1.1
RP11-286E11.2.1	RP11-769O8.1
RP11-286E11.2.1	RP3-522P13.3.1
RP11-286E11.2.1	RP4-630C24.3.1
RP11-286E11.2.1	RP5-1068E13.3.1
RP11-286E11.2.1	SEMA3B
RP11-286E11.2.1	SNHG3
RP11-286E11.2.1	U47924.30
RP11-286E11.2.1	U66059.58.1
RP11-286E11.2.1	ZNRD1-AS1
RP11-348N5.7	RP11-44F21.3.1
RP11-348N5.7	RP11-57H14.4.1
RP11-348N5.7	RP11-617D20.1.1
RP11-348N5.7	RP11-769O8.1
RP11-348N5.7	RP13-514E23.1.1
RP11-348N5.7	RP4-630C24.3.1
RP11-348N5.7	SRD5A2
RP11-348N5.7	ZNF205-AS1
RP11-394A14.4	TTTY14
RP11-395B7.7.1	RP11-44F21.3.1
RP11-395B7.7.1	RP11-492E3.1.1
RP11-395B7.7.1	RP11-57H14.4.1
RP11-395B7.7.1	RP11-617D20.1.1
RP11-395B7.7.1	RP11-769O8.1
RP11-395B7.7.1	RP4-630C24.3.1
RP11-403C10.2.1	RP13-514E23.1.1
RP11-403C10.2.1	SRD5A2
RP11-403C10.2.1	ZNF205-AS1
RP11-429B14.4.1	RP13-514E23.1.1
RP11-429B14.4.1	SRD5A2
RP11-429B14.4.1	ZNF205-AS1
RP11-445H22.3.1	RP13-514E23.1.1
RP11-445H22.3.1	SRD5A2
RP11-445H22.3.1	ZNF205-AS1
RP11-44F21.3.1	RP11-474N8.5.1
RP11-44F21.3.1	RP11-499E18.1.1
RP11-44F21.3.1	RP11-499P20.2.1
RP11-44F21.3.1	RP11-49C24.1.1
RP11-44F21.3.1	RP11-566E18.3.1
RP11-44F21.3.1	RP11-574K11.5.1
RP11-44F21.3.1	RP11-57H14.4.1
RP11-44F21.3.1	RP11-617D20.1.1
RP11-44F21.3.1	RP11-648L3.2.1
RP11-44F21.3.1	RP11-655M14.13.1
RP11-44F21.3.1	RP11-680F8.4.1
RP11-44F21.3.1	RP11-72I8.1.1
RP11-44F21.3.1	RP11-74N20.1.1
RP11-44F21.3.1	RP11-762H8.1.1
RP11-44F21.3.1	RP11-769O8.1
RP11-44F21.3.1	RP11-82L18.2.1
RP11-44F21.3.1	RP3-522P13.3.1
RP11-44F21.3.1	RP4-564F22.2.1
RP11-44F21.3.1	RP4-630C24.3.1
RP11-44F21.3.1	RP5-1068E13.3.1
RP11-44F21.3.1	SEC22B
RP11-44F21.3.1	SEMA3B
RP11-44F21.3.1	SNHG3
RP11-44F21.3.1	TUG1
RP11-44F21.3.1	U47924.30
RP11-44F21.3.1	U66059.58.1
RP11-44F21.3.1	UBXN8
RP11-44F21.3.1	WT1-AS
RP11-44F21.3.1	ZBTB20-AS2
RP11-44F21.3.1	ZNF518A
RP11-44F21.3.1	ZNRD1-AS1
RP11-474N8.5.1	RP11-57H14.4.1
RP11-474N8.5.1	RP11-617D20.1.1
RP11-474N8.5.1	RP11-769O8.1
RP11-474N8.5.1	RP13-514E23.1.1
RP11-474N8.5.1	RP4-630C24.3.1
RP11-474N8.5.1	SRD5A2
RP11-474N8.5.1	ZNF205-AS1
RP11-489G11.3.1	RP11-499E18.1.1
RP11-489G11.3.1	RP11-49C24.1.1
RP11-489G11.3.1	RP11-566E18.3.1
RP11-492E3.1.1	RP11-499P20.2.1
RP11-492E3.1.1	RP11-49C24.1.1
RP11-492E3.1.1	RP11-574K11.5.1
RP11-492E3.1.1	RP11-617F23.1.1
RP11-492E3.1.1	RP11-649A18.7
RP11-492E3.1.1	RP11-655M14.13.1
RP11-492E3.1.1	RP11-680F8.4.1
RP11-492E3.1.1	RP4-564F22.2.1
RP11-492E3.1.1	SNHG14
RP11-492E3.1.1	SNHG3
RP11-492E3.1.1	U47924.30
RP11-492E3.1.1	WT1-AS
RP11-492E3.1.1	ZNF518A
RP11-499E18.1.1	RP11-57H14.4.1
RP11-499E18.1.1	RP11-612B6.2.1
RP11-499E18.1.1	RP11-617D20.1.1
RP11-499E18.1.1	RP11-655M14.13.1
RP11-499E18.1.1	RP11-74N20.1.1
RP11-499E18.1.1	RP11-769O8.1
RP11-499E18.1.1	RP3-522P13.3.1
RP11-499E18.1.1	RP4-630C24.3.1
RP11-499E18.1.1	RP5-1068E13.3.1
RP11-499E18.1.1	SEMA3B
RP11-499E18.1.1	SNHG3
RP11-499E18.1.1	U47924.30
RP11-499E18.1.1	U66059.58.1
RP11-499E18.1.1	ZNRD1-AS1
RP11-499P20.2.1	RP11-57H14.4.1
RP11-499P20.2.1	RP11-617D20.1.1
RP11-499P20.2.1	RP11-769O8.1
RP11-499P20.2.1	RP4-630C24.3.1
RP11-49C24.1.1	RP11-57H14.4.1
RP11-49C24.1.1	RP11-617D20.1.1
RP11-49C24.1.1	RP11-769O8.1
RP11-49C24.1.1	RP4-630C24.3.1
RP11-517A5.4	RP4-802A10.1
RP11-553L6.5.1	RP11-574K11.5.1
RP11-553L6.5.1	RP11-617F23.1.1
RP11-566E18.3.1	RP11-57H14.4.1
RP11-566E18.3.1	RP11-617D20.1.1
RP11-566E18.3.1	RP11-769O8.1
RP11-566E18.3.1	RP4-630C24.3.1
RP11-566E18.3.1	TTTY14
RP11-574K11.5.1	RP11-57H14.4.1
RP11-574K11.5.1	RP11-617D20.1.1
RP11-574K11.5.1	RP11-769O8.1
RP11-574K11.5.1	RP4-630C24.3.1
RP11-57H14.4.1	RP11-617D20.1.1
RP11-57H14.4.1	RP11-648L3.2.1
RP11-57H14.4.1	RP11-655M14.13.1
RP11-57H14.4.1	RP11-680F8.4.1
RP11-57H14.4.1	RP11-72I8.1.1
RP11-57H14.4.1	RP11-74N20.1.1
RP11-57H14.4.1	RP11-762H8.1.1
RP11-57H14.4.1	RP11-769O8.1
RP11-57H14.4.1	RP11-82L18.2.1
RP11-57H14.4.1	RP3-522P13.3.1
RP11-57H14.4.1	RP4-564F22.2.1
RP11-57H14.4.1	RP4-630C24.3.1
RP11-57H14.4.1	RP5-1068E13.3.1
RP11-57H14.4.1	SEC22B
RP11-57H14.4.1	SEMA3B
RP11-57H14.4.1	SNHG3
RP11-57H14.4.1	TUG1
RP11-57H14.4.1	U47924.30
RP11-57H14.4.1	U66059.58.1
RP11-57H14.4.1	UBXN8
RP11-57H14.4.1	WT1-AS
RP11-57H14.4.1	ZBTB20-AS2
RP11-57H14.4.1	ZNF518A
RP11-57H14.4.1	ZNRD1-AS1
RP11-612B6.2.1	RP11-74N20.1.1
RP11-612B6.2.1	RP3-522P13.3.1
RP11-612B6.2.1	RP5-1068E13.3.1
RP11-612B6.2.1	U66059.58.1
RP11-612B6.2.1	ZNRD1-AS1
RP11-617D20.1.1	RP11-648L3.2.1
RP11-617D20.1.1	RP11-655M14.13.1
RP11-617D20.1.1	RP11-680F8.4.1
RP11-617D20.1.1	RP11-72I8.1.1
RP11-617D20.1.1	RP11-74N20.1.1
RP11-617D20.1.1	RP11-762H8.1.1
RP11-617D20.1.1	RP11-769O8.1
RP11-617D20.1.1	RP11-82L18.2.1
RP11-617D20.1.1	RP3-522P13.3.1
RP11-617D20.1.1	RP4-564F22.2.1
RP11-617D20.1.1	RP4-630C24.3.1
RP11-617D20.1.1	RP5-1068E13.3.1
RP11-617D20.1.1	SEC22B
RP11-617D20.1.1	SEMA3B
RP11-617D20.1.1	SNHG3
RP11-617D20.1.1	TUG1
RP11-617D20.1.1	U47924.30
RP11-617D20.1.1	U66059.58.1
RP11-617D20.1.1	UBXN8
RP11-617D20.1.1	WT1-AS
RP11-617D20.1.1	ZBTB20-AS2
RP11-617D20.1.1	ZNF518A
RP11-617D20.1.1	ZNRD1-AS1
RP11-648L3.2.1	RP11-769O8.1
RP11-648L3.2.1	RP4-630C24.3.1
RP11-655M14.13.1	RP11-74N20.1.1
RP11-655M14.13.1	RP11-769O8.1
RP11-655M14.13.1	RP4-630C24.3.1
RP11-655M14.13.1	RP5-1068E13.3.1
RP11-655M14.13.1	SEMA3B
RP11-655M14.13.1	U66059.58.1
RP11-667K14.3	RP13-514E23.1.1
RP11-667K14.3	SRD5A2
RP11-667K14.3	ZNF205-AS1
RP11-680F8.4.1	RP11-769O8.1
RP11-680F8.4.1	RP13-514E23.1.1
RP11-680F8.4.1	RP4-630C24.3.1
RP11-680F8.4.1	SRD5A2
RP11-680F8.4.1	ZNF205-AS1
RP11-72I8.1.1	RP11-769O8.1
RP11-72I8.1.1	RP4-630C24.3.1
RP11-72I8.1.1	RP4-724E16.2.1
RP11-74N20.1.1	RP11-769O8.1
RP11-74N20.1.1	RP13-514E23.1.1
RP11-74N20.1.1	RP3-522P13.3.1
RP11-74N20.1.1	RP4-630C24.3.1
RP11-74N20.1.1	RP5-1068E13.3.1
RP11-74N20.1.1	SEMA3B
RP11-74N20.1.1	SRD5A2
RP11-74N20.1.1	TTTY14
RP11-74N20.1.1	U66059.58.1
RP11-74N20.1.1	ZNF205-AS1
RP11-762H8.1.1	RP11-769O8.1
RP11-762H8.1.1	RP4-630C24.3.1
RP11-769O8.1	RP11-82L18.2.1
RP11-769O8.1	RP3-522P13.3.1
RP11-769O8.1	RP4-564F22.2.1
RP11-769O8.1	RP4-630C24.3.1
RP11-769O8.1	RP5-1068E13.3.1
RP11-769O8.1	SEC22B
RP11-769O8.1	SEMA3B
RP11-769O8.1	SNHG3
RP11-769O8.1	TUG1
RP11-769O8.1	U47924.30
RP11-769O8.1	U66059.58.1
RP11-769O8.1	UBXN8
RP11-769O8.1	WT1-AS
RP11-769O8.1	ZBTB20-AS2
RP11-769O8.1	ZNF518A
RP11-769O8.1	ZNRD1-AS1
RP11-82L18.2.1	RP4-630C24.3.1
RP11-84C10.2.1	RP3-522P13.3.1
RP13-514E23.1.1	RP3-522P13.3.1
RP13-514E23.1.1	RP4-802A10.1
RP13-514E23.1.1	SRD5A2
RP13-514E23.1.1	U66059.58.1
RP13-514E23.1.1	ZNF205-AS1
RP3-522P13.3.1	RP4-630C24.3.1
RP3-522P13.3.1	RP5-1068E13.3.1
RP3-522P13.3.1	SEMA3B
RP3-522P13.3.1	SRD5A2
RP3-522P13.3.1	TTTY14
RP3-522P13.3.1	U66059.58.1
RP3-522P13.3.1	ZNF205-AS1
RP3-522P13.3.1	ZNRD1-AS1
RP4-564F22.2.1	RP4-630C24.3.1
RP4-564F22.2.1	TTTY14
RP4-630C24.3.1	RP5-1068E13.3.1
RP4-630C24.3.1	SEC22B
RP4-630C24.3.1	SEMA3B
RP4-630C24.3.1	SNHG3
RP4-630C24.3.1	TUG1
RP4-630C24.3.1	U47924.30
RP4-630C24.3.1	U66059.58.1
RP4-630C24.3.1	UBXN8
RP4-630C24.3.1	WT1-AS
RP4-630C24.3.1	ZBTB20-AS2
RP4-630C24.3.1	ZNF518A
RP4-630C24.3.1	ZNRD1-AS1
RP4-802A10.1	SRD5A2
RP4-802A10.1	ZNF205-AS1
RP5-1068E13.3.1	SEMA3B
RP5-1068E13.3.1	U66059.58.1
RP5-1068E13.3.1	ZNRD1-AS1
SEMA3B	U66059.58.1
SRD5A2	U66059.58.1
SRD5A2	ZNF205-AS1
TP53TG1	TTTY14
TTTY14	U66059.58.1
TTTY14	WT1-AS
U47924.30	U66059.58.1
U47924.30	ZNRD1-AS1
U66059.58.1	ZNF205-AS1
U66059.58.1	ZNRD1-AS1
